# Supplementary material for: ﻿On small huntsman spiders (Araneae, Philodromidae) occurring in Guizhou and Hubei provinces, China
Source: Zookeys. 2025 Jun 9;1240:327–68. doi: 10.3897/zookeys.1240.149456 (PMC12171733; doi:10.3897/zookeys.1240.149456)
Supplement: XML Treatment for Philodromus [file zookeys.1240.149456-treatment1.xml]

<!DOCTYPE tp:taxon-treatment
  PUBLIC "-//TaxonX//DTD Taxonomic Treatment Publishing DTD v0 20100105//EN" "tax-treatment-NSO.dtd">
<tp:taxon-treatment xmlns:tp="http://www.plazi.org/taxpub"><tp:treatment-meta><kwd-group><label>Taxon classification</label><kwd>
                <named-content content-type="kingdom">Animalia</named-content>
              </kwd><kwd>
                <named-content content-type="order">Araneae</named-content>
              </kwd><kwd>
                <named-content content-type="family">Philodromidae</named-content>
              </kwd></kwd-group><mixed-citation publication-type="journal"><person-group><name><surname>Zhang</surname><given-names>Jianshuang</given-names></name><name><surname>Zhang</surname><given-names>Chengwen</given-names></name><name><surname>Zhong</surname><given-names>Yang</given-names></name></person-group><article-title>﻿On small huntsman spiders (<tp:taxon-name><tp:taxon-name-part taxon-name-part-type="order">Araneae</tp:taxon-name-part></tp:taxon-name>, <tp:taxon-name><tp:taxon-name-part taxon-name-part-type="family">Philodromidae</tp:taxon-name-part></tp:taxon-name>) occurring in Guizhou and Hubei provinces, China</article-title><source>Zookeys</source><day>09</day><month>06</month><year>2025</year><volume>1240</volume><fpage>327</fpage><lpage>368</lpage><pub-id pub-id-type="doi">10.3897/zookeys.1240.149456</pub-id></mixed-citation></tp:treatment-meta><tp:nomenclature><label>﻿Genus</label><tp:taxon-name>
              <object-id xmlns:xlink="http://www.w3.org/1999/xlink" content-type="arpha" xlink:type="simple">B7C1840A-FBB0-5934-84F1-0AE3D37D649E</object-id>
              <tp:taxon-name-part taxon-name-part-type="genus" reg="Philodromus">Philodromus</tp:taxon-name-part>
            </tp:taxon-name><tp:taxon-authority>Walckenaer, 1826</tp:taxon-authority></tp:nomenclature><tp:treatment-sec sec-type="type species" id="SECID0E6MAG"><title>Type species.</title><p><italic><tp:taxon-name><tp:taxon-name-part taxon-name-part-type="genus" reg="Araneus">Araneus</tp:taxon-name-part><tp:taxon-name-part taxon-name-part-type="species" reg="aureolus">aureolus</tp:taxon-name-part></tp:taxon-name></italic> Clerck, 1757 from Europe, Turkey, Caucasus, Russia (Europe to Central Asia and Middle Siberia), Kazakhstan, Iran, Central Asia, Mongolia, China, Korea, Japan.</p></tp:treatment-sec><tp:treatment-sec sec-type="diagnosis" id="SECID0EQNAG"><title>Diagnosis.</title><p>See <xref ref-type="bibr" rid="B16">Dondale and Redner (1976)</xref>.</p></tp:treatment-sec><tp:treatment-sec sec-type="comments" id="SECID0E1NAG"><title>Comments.</title><p><italic><tp:taxon-name><tp:taxon-name-part taxon-name-part-type="genus" reg="Philodromus">Philodromus</tp:taxon-name-part></tp:taxon-name></italic> is the type genus of <tp:taxon-name><tp:taxon-name-part taxon-name-part-type="family">Philodromidae</tp:taxon-name-part></tp:taxon-name> and currently includes 214 extant species that are found worldwide except for the Polar Regions (mainly distributed in the Old World and North America, except three from Australia and only one recorded in South America respectively) (<xref ref-type="bibr" rid="B57">WSC 2025</xref>), 21 species of which have been recorded from China. This genus is one of the largest of <tp:taxon-name><tp:taxon-name-part taxon-name-part-type="family">Philodromidae</tp:taxon-name-part></tp:taxon-name> and comprises 41% of the total number of species of the family (<xref ref-type="bibr" rid="B57">WSC 2025</xref>).</p><p>Although <italic><tp:taxon-name><tp:taxon-name-part taxon-name-part-type="genus" reg="Philodromus">Philodromus</tp:taxon-name-part></tp:taxon-name></italic> is rather well known for its high species diversity, the genus remains inadequately studied, and the species diversity is still insufficiently known (mostly related to its alpha taxonomy). The possible reasons include, but are not limited to the following: almost half of the species are described based on a single sex or juveniles (15 from males only, 79 from females only, eight from juveniles only) (<xref ref-type="bibr" rid="B57">WSC 2025</xref>); for many species described in earlier studies, original descriptions are rather brief, and illustrations are absent or inadequate (<xref ref-type="bibr" rid="B33">Long et al. 2022</xref>; <xref ref-type="bibr" rid="B57">WSC 2025</xref>); and the lack of available molecular data – we can obtain <italic><abbrev xmlns:xlink="http://www.w3.org/1999/xlink" xlink:title="cytochrome c oxidase subunit I" id="ABBRID0EPPAG" xlink:type="simple">COI</abbrev></italic> sequences for only 45 species through <xref ref-type="bibr" rid="B40">NCBI (2025)</xref>.</p><p>The insufficiency of fundamental information in alpha taxonomy poses a significant obstacle to the advancement of beta taxonomy (i.e., phylogenetic studies). Several major taxonomic studies on a regional scale have been conducted, e.g., <xref ref-type="bibr" rid="B10">Dondale (1961</xref>, <xref ref-type="bibr" rid="B11">1963</xref>), and <xref ref-type="bibr" rid="B13">Dondale and Redner (1968</xref>, <xref ref-type="bibr" rid="B14">1969</xref>, <xref ref-type="bibr" rid="B15">1975</xref>, <xref ref-type="bibr" rid="B16">1976</xref>, <xref ref-type="bibr" rid="B17">1978</xref>) for the North American species, Muster and his coauthors (<xref ref-type="bibr" rid="B35">Muster and Thaler 2004</xref>; <xref ref-type="bibr" rid="B36">Muster et al. 2007</xref>; <xref ref-type="bibr" rid="B34">Muster 2009</xref>), and <xref ref-type="bibr" rid="B58">Wunderlich (2012)</xref> for the European species; however, these revisionary studies often exclude species from Asia (potentially due to the aforementioned lack of foundational taxonomic information), and the debate on the group’s limits and internal structure of this family remains open (<xref ref-type="bibr" rid="B57">WSC 2025</xref>). According to the quite diverse copulatory structures of both sexes, different camouflage behaviours and habitat preferences, <italic><tp:taxon-name><tp:taxon-name-part taxon-name-part-type="genus" reg="Philodromus">Philodromus</tp:taxon-name-part></tp:taxon-name></italic> sensu lato has been regarded as paraphyletic and needs to be split (<xref ref-type="bibr" rid="B58">Wunderlich 2012</xref>). However, we agree with <xref ref-type="bibr" rid="B34">Muster (2009)</xref> that the elevation of an autapomorphic species group would render <italic><tp:taxon-name><tp:taxon-name-part taxon-name-part-type="genus" reg="Philodromus">Philodromus</tp:taxon-name-part></tp:taxon-name></italic> paraphyletic and in need of an extensive, large-scale review of the genus. Consequently, the present study follows the <xref ref-type="bibr" rid="B57">WSC (2025)</xref>, and places all treated species in <italic><tp:taxon-name><tp:taxon-name-part taxon-name-part-type="genus" reg="Philodromus">Philodromus</tp:taxon-name-part></tp:taxon-name></italic> sensu lato. We provide only the fundamental information on these species (such as detailed descriptions, supplementary illustrations, and DNA barcodes) for species delimitation, matching of sexes and future use. A review of the genus is not within the scope of this work.</p></tp:treatment-sec><ref-list><ref id="B16"><mixed-citation xmlns:xlink="http://www.w3.org/1999/xlink" xlink:type="simple"><person-group><name name-style="western"><surname>Dondale</surname><given-names>CD</given-names></name><name name-style="western"><surname>Redner</surname><given-names>JH</given-names></name></person-group> (<year>1976</year>) <article-title>A review of the spider genus <italic><tp:taxon-name><tp:taxon-name-part taxon-name-part-type="genus">Philodromus</tp:taxon-name-part></tp:taxon-name></italic> in the Americas (<tp:taxon-name><tp:taxon-name-part taxon-name-part-type="order">Araneida</tp:taxon-name-part></tp:taxon-name>: <tp:taxon-name><tp:taxon-name-part taxon-name-part-type="family">Philodromidae</tp:taxon-name-part></tp:taxon-name>).</article-title><source>Canadian Entomologist</source><volume>108</volume>(<issue>2</issue>): <fpage>127</fpage>–<lpage>157</lpage>. <ext-link xlink:href="10.4039/Ent108127-2" ext-link-type="doi" xlink:type="simple">https://doi.org/10.4039/Ent108127-2</ext-link></mixed-citation></ref><ref id="B57"><mixed-citation xmlns:xlink="http://www.w3.org/1999/xlink" xlink:type="simple">WSC (<year>2025</year>) World Spider Catalog. Version 25.5. Natural History Museum Bern. <ext-link xlink:href="http://wsc.nmbe.ch" ext-link-type="uri" xlink:type="simple">http://wsc.nmbe.ch</ext-link> [accessed on 12 January 2025]</mixed-citation></ref><ref id="B33"><mixed-citation xmlns:xlink="http://www.w3.org/1999/xlink" xlink:type="simple"><person-group><name name-style="western"><surname>Long</surname><given-names>FY</given-names></name><name name-style="western"><surname>Deng</surname><given-names>LJ</given-names></name><name name-style="western"><surname>Mao</surname><given-names>JL</given-names></name><name name-style="western"><surname>Yu</surname><given-names>H</given-names></name></person-group> (<year>2022</year>) <article-title>A survey of genus <italic><tp:taxon-name><tp:taxon-name-part taxon-name-part-type="genus">Philodromus</tp:taxon-name-part></tp:taxon-name></italic> (<tp:taxon-name><tp:taxon-name-part taxon-name-part-type="order">Araneae</tp:taxon-name-part></tp:taxon-name>: <tp:taxon-name><tp:taxon-name-part taxon-name-part-type="family">Philodromidae</tp:taxon-name-part></tp:taxon-name>) from Guiyang, Guizhou, China, with description of a new species.</article-title><source>Acta Arachnologica Sinica</source><volume>31</volume>(<issue>2</issue>): <fpage>113</fpage>–<lpage>120</lpage>. <ext-link xlink:href="10.3969/j.issn.1005-9628.2022.02.009" ext-link-type="doi" xlink:type="simple">https://doi.org/10.3969/j.issn.1005-9628.2022.02.009</ext-link></mixed-citation></ref><ref id="B40"><mixed-citation xmlns:xlink="http://www.w3.org/1999/xlink" xlink:type="simple">NCBI (<year>2025</year>) National Library of Medicine. The National Center for Biotechnology Information. <ext-link xlink:href="https://www.ncbi.nlm.nih.gov/" ext-link-type="uri" xlink:type="simple">https://www.ncbi.nlm.nih.gov/</ext-link> [accessed on 19 January 2025]</mixed-citation></ref><ref id="B10"><mixed-citation xmlns:xlink="http://www.w3.org/1999/xlink" xlink:type="simple"><person-group><name name-style="western"><surname>Dondale</surname><given-names>CD</given-names></name></person-group> (<year>1961</year>) <article-title>Revision of the <italic><tp:taxon-name><tp:taxon-name-part taxon-name-part-type="genus"/><tp:taxon-name-part taxon-name-part-type="species">aureolus</tp:taxon-name-part></tp:taxon-name></italic> group of the genus <italic><tp:taxon-name><tp:taxon-name-part taxon-name-part-type="genus">Philodromus</tp:taxon-name-part></tp:taxon-name></italic> (<tp:taxon-name><tp:taxon-name-part taxon-name-part-type="order">Araneae</tp:taxon-name-part></tp:taxon-name>: <tp:taxon-name><tp:taxon-name-part taxon-name-part-type="family">Thomisidae</tp:taxon-name-part></tp:taxon-name>) in North America.</article-title><source>Canadian Entomologist</source><volume>93</volume>(<issue>3</issue>): <fpage>199</fpage>–<lpage>222</lpage>. <ext-link xlink:href="10.4039/Ent93199-3" ext-link-type="doi" xlink:type="simple">https://doi.org/10.4039/Ent93199-3</ext-link></mixed-citation></ref><ref id="B11"><mixed-citation xmlns:xlink="http://www.w3.org/1999/xlink" xlink:type="simple"><person-group><name name-style="western"><surname>Dondale</surname><given-names>CD</given-names></name></person-group> (<year>1963</year>) <article-title>Florida spiders in the <italic><tp:taxon-name><tp:taxon-name-part taxon-name-part-type="genus"/><tp:taxon-name-part taxon-name-part-type="species">rufus</tp:taxon-name-part></tp:taxon-name></italic> group in the genus <italic><tp:taxon-name><tp:taxon-name-part taxon-name-part-type="genus">Philodromus</tp:taxon-name-part></tp:taxon-name></italic> (<tp:taxon-name><tp:taxon-name-part taxon-name-part-type="order">Araneae</tp:taxon-name-part></tp:taxon-name>: <tp:taxon-name><tp:taxon-name-part taxon-name-part-type="family">Thomisidae</tp:taxon-name-part></tp:taxon-name>).</article-title><source>Psyche (Cambridge, Massachusetts)</source><volume>70</volume>(<issue>1</issue>): <fpage>34</fpage>–<lpage>43</lpage>. <ext-link xlink:href="10.1155/1963/53435" ext-link-type="doi" xlink:type="simple">https://doi.org/10.1155/1963/53435</ext-link></mixed-citation></ref><ref id="B13"><mixed-citation xmlns:xlink="http://www.w3.org/1999/xlink" xlink:type="simple"><person-group><name name-style="western"><surname>Dondale</surname><given-names>CD</given-names></name><name name-style="western"><surname>Redner</surname><given-names>JH</given-names></name></person-group> (<year>1968</year>) The <italic>imbecillus</italic> and <italic><tp:taxon-name><tp:taxon-name-part taxon-name-part-type="genus"/><tp:taxon-name-part taxon-name-part-type="species">rufus</tp:taxon-name-part></tp:taxon-name></italic> groups of the spider genus <italic><tp:taxon-name><tp:taxon-name-part taxon-name-part-type="genus">Philodromus</tp:taxon-name-part></tp:taxon-name></italic> in North America (<tp:taxon-name><tp:taxon-name-part taxon-name-part-type="order">Araneida</tp:taxon-name-part></tp:taxon-name>: <tp:taxon-name><tp:taxon-name-part taxon-name-part-type="family">Thomisidae</tp:taxon-name-part></tp:taxon-name>). Memoirs of the Entomological Society of Canada 55(S55): 1–78. <ext-link xlink:href="10.4039/entm10055fv" ext-link-type="doi" xlink:type="simple">https://doi.org/10.4039/entm10055fv</ext-link></mixed-citation></ref><ref id="B14"><mixed-citation xmlns:xlink="http://www.w3.org/1999/xlink" xlink:type="simple"><person-group><name name-style="western"><surname>Dondale</surname><given-names>CD</given-names></name><name name-style="western"><surname>Redner</surname><given-names>JH</given-names></name></person-group> (<year>1969</year>) <article-title>The <italic>infuscatus</italic> and <italic>dispar</italic> groups of the spider genus <italic><tp:taxon-name><tp:taxon-name-part taxon-name-part-type="genus">Philodromus</tp:taxon-name-part></tp:taxon-name></italic> in North and Central America and the West Indies (<tp:taxon-name><tp:taxon-name-part taxon-name-part-type="order">Araneida</tp:taxon-name-part></tp:taxon-name>: <tp:taxon-name><tp:taxon-name-part taxon-name-part-type="family">Thomisidae</tp:taxon-name-part></tp:taxon-name>).</article-title><source>Canadian Entomologist</source><volume>101</volume>(<issue>9</issue>): <fpage>921</fpage>–<lpage>954</lpage>. <ext-link xlink:href="10.4039/Ent101921-9" ext-link-type="doi" xlink:type="simple">https://doi.org/10.4039/Ent101921-9</ext-link></mixed-citation></ref><ref id="B15"><mixed-citation xmlns:xlink="http://www.w3.org/1999/xlink" xlink:type="simple"><person-group><name name-style="western"><surname>Dondale</surname><given-names>CD</given-names></name><name name-style="western"><surname>Redner</surname><given-names>JH</given-names></name></person-group> (<year>1975</year>) <article-title>The <italic><tp:taxon-name><tp:taxon-name-part taxon-name-part-type="genus"/><tp:taxon-name-part taxon-name-part-type="species">fuscomarginatus</tp:taxon-name-part></tp:taxon-name></italic> and <italic>histrio</italic> groups of the spider genus <italic><tp:taxon-name><tp:taxon-name-part taxon-name-part-type="genus">Philodromus</tp:taxon-name-part></tp:taxon-name></italic> in North America (<tp:taxon-name><tp:taxon-name-part taxon-name-part-type="order">Araneida</tp:taxon-name-part></tp:taxon-name>: <tp:taxon-name><tp:taxon-name-part taxon-name-part-type="family">Thomisidae</tp:taxon-name-part></tp:taxon-name>).</article-title><source>Canadian Entomologist</source><volume>107</volume>(<issue>4</issue>): <fpage>369</fpage>–<lpage>384</lpage>. <ext-link xlink:href="10.4039/Ent107369-4" ext-link-type="doi" xlink:type="simple">https://doi.org/10.4039/Ent107369-4</ext-link></mixed-citation></ref><ref id="B17"><mixed-citation xmlns:xlink="http://www.w3.org/1999/xlink" xlink:type="simple"><person-group><name name-style="western"><surname>Dondale</surname><given-names>CD</given-names></name><name name-style="western"><surname>Redner</surname><given-names>JH</given-names></name></person-group> (<year>1978</year>) <article-title>The insects and arachnids of Canada, Part 5. The crab spiders of Canada and Alaska, <tp:taxon-name><tp:taxon-name-part taxon-name-part-type="order">Araneae</tp:taxon-name-part></tp:taxon-name>: <tp:taxon-name><tp:taxon-name-part taxon-name-part-type="family">Philodromidae</tp:taxon-name-part></tp:taxon-name> and <tp:taxon-name><tp:taxon-name-part taxon-name-part-type="family">Thomisidae</tp:taxon-name-part></tp:taxon-name>.</article-title><source>Research Branch Agriculture Canada Publication</source><volume>1663</volume>: <fpage>1</fpage>–<lpage>255</lpage>.</mixed-citation></ref><ref id="B35"><mixed-citation xmlns:xlink="http://www.w3.org/1999/xlink" xlink:type="simple"><person-group><name name-style="western"><surname>Muster</surname><given-names>C</given-names></name><name name-style="western"><surname>Thaler</surname><given-names>K</given-names></name></person-group> (<year>2004</year>) <article-title>New species and records of Mediterranean <tp:taxon-name><tp:taxon-name-part taxon-name-part-type="family">Philodromidae</tp:taxon-name-part></tp:taxon-name> (<tp:taxon-name><tp:taxon-name-part taxon-name-part-type="class">Arachnida</tp:taxon-name-part></tp:taxon-name>, <tp:taxon-name><tp:taxon-name-part taxon-name-part-type="order">Araneae</tp:taxon-name-part></tp:taxon-name>): I. <italic><tp:taxon-name><tp:taxon-name-part taxon-name-part-type="genus">Philodromus</tp:taxon-name-part><tp:taxon-name-part taxon-name-part-type="species">aureolus</tp:taxon-name-part></tp:taxon-name></italic> group.</article-title> In: <person-group><name name-style="western"><surname>Thaler</surname><given-names>K</given-names></name></person-group> (<role>ed.</role>) <issue-title>Diversität und Biologie von Webspinnen, Skorpionen und anderen Spinnentieren.</issue-title><source>Denisia</source><volume>12</volume>: <fpage>305</fpage>–<lpage>326</lpage>.</mixed-citation></ref><ref id="B36"><mixed-citation xmlns:xlink="http://www.w3.org/1999/xlink" xlink:type="simple"><person-group><name name-style="western"><surname>Muster</surname><given-names>C</given-names></name><name name-style="western"><surname>Bosmans</surname><given-names>R</given-names></name><name name-style="western"><surname>Thaler</surname><given-names>K</given-names></name></person-group> (<year>2007</year>) <article-title>The <italic><tp:taxon-name><tp:taxon-name-part taxon-name-part-type="genus">Philodromus</tp:taxon-name-part><tp:taxon-name-part taxon-name-part-type="species">pulchellus</tp:taxon-name-part></tp:taxon-name></italic>-group in the Mediterranean: taxonomic revision, phylogenetic analysis and biogeography (<tp:taxon-name><tp:taxon-name-part taxon-name-part-type="order">Araneae</tp:taxon-name-part></tp:taxon-name>: <tp:taxon-name><tp:taxon-name-part taxon-name-part-type="family">Philodromidae</tp:taxon-name-part></tp:taxon-name>).</article-title><source>Invertebrate Systematics</source><volume>21</volume>(<issue>1</issue>): <fpage>39</fpage>–<lpage>72</lpage>. <ext-link xlink:href="10.1071/IS06014" ext-link-type="doi" xlink:type="simple">https://doi.org/10.1071/IS06014</ext-link></mixed-citation></ref><ref id="B34"><mixed-citation xmlns:xlink="http://www.w3.org/1999/xlink" xlink:type="simple"><person-group><name name-style="western"><surname>Muster</surname><given-names>C</given-names></name></person-group> (<year>2009</year>) <article-title>Phylogenetic relationships within <tp:taxon-name><tp:taxon-name-part taxon-name-part-type="family">Philodromidae</tp:taxon-name-part></tp:taxon-name>, with a taxonomic revision of <tp:taxon-name><tp:taxon-name-part taxon-name-part-type="genus">Philodromus</tp:taxon-name-part><tp:taxon-name-part taxon-name-part-type="infraspecific-rank">subgenus</tp:taxon-name-part><tp:taxon-name-part taxon-name-part-type="subgenus">Artanes</tp:taxon-name-part></tp:taxon-name> in the western Palearctic (<tp:taxon-name><tp:taxon-name-part taxon-name-part-type="class">Arachnida</tp:taxon-name-part></tp:taxon-name>: <tp:taxon-name><tp:taxon-name-part taxon-name-part-type="order">Araneae</tp:taxon-name-part></tp:taxon-name>).</article-title><source>Invertebrate Systematics</source><volume>23</volume>(<issue>2</issue>): <fpage>135</fpage>–<lpage>169</lpage>. <ext-link xlink:href="10.1071/IS08044" ext-link-type="doi" xlink:type="simple">https://doi.org/10.1071/IS08044</ext-link></mixed-citation></ref><ref id="B58"><mixed-citation xmlns:xlink="http://www.w3.org/1999/xlink" xlink:type="simple"><person-group><name name-style="western"><surname>Wunderlich</surname><given-names>J</given-names></name></person-group> (<year>2012</year>) <article-title>Fifteen papers on extant and fossil spiders (<tp:taxon-name><tp:taxon-name-part taxon-name-part-type="order">Araneae</tp:taxon-name-part></tp:taxon-name>).</article-title><source>Beiträge zur Araneologie</source><volume>7</volume>: <fpage>1</fpage>–<lpage>246</lpage>.</mixed-citation></ref></ref-list></tp:taxon-treatment>
