# Supplementary material for: ﻿On small huntsman spiders (Araneae, Philodromidae) occurring in Guizhou and Hubei provinces, China
Source: Zookeys. 2025 Jun 9;1240:327–68. doi: 10.3897/zookeys.1240.149456 (PMC12171733; doi:10.3897/zookeys.1240.149456)
Supplement: XML Treatment for Philodromus auricomus [file zookeys.1240.149456-treatment2.xml]

<!DOCTYPE tp:taxon-treatment
  PUBLIC "-//TaxonX//DTD Taxonomic Treatment Publishing DTD v0 20100105//EN" "tax-treatment-NSO.dtd">
<tp:taxon-treatment xmlns:tp="http://www.plazi.org/taxpub"><tp:treatment-meta><kwd-group><label>Taxon classification</label><kwd>
                <named-content content-type="kingdom">Animalia</named-content>
              </kwd><kwd>
                <named-content content-type="order">Araneae</named-content>
              </kwd><kwd>
                <named-content content-type="family">Philodromidae</named-content>
              </kwd></kwd-group><mixed-citation publication-type="journal"><person-group><name><surname>Zhang</surname><given-names>Jianshuang</given-names></name><name><surname>Zhang</surname><given-names>Chengwen</given-names></name><name><surname>Zhong</surname><given-names>Yang</given-names></name></person-group><article-title>﻿On small huntsman spiders (<tp:taxon-name><tp:taxon-name-part taxon-name-part-type="order">Araneae</tp:taxon-name-part></tp:taxon-name>, <tp:taxon-name><tp:taxon-name-part taxon-name-part-type="family">Philodromidae</tp:taxon-name-part></tp:taxon-name>) occurring in Guizhou and Hubei provinces, China</article-title><source>Zookeys</source><day>09</day><month>06</month><year>2025</year><volume>1240</volume><fpage>327</fpage><lpage>368</lpage><pub-id pub-id-type="doi">10.3897/zookeys.1240.149456</pub-id></mixed-citation></tp:treatment-meta><tp:nomenclature><label>﻿</label><tp:taxon-name>
              <object-id xmlns:xlink="http://www.w3.org/1999/xlink" content-type="arpha" xlink:type="simple">3F824EFE-03AB-5367-BB99-7887435F2789</object-id>
              <tp:taxon-name-part taxon-name-part-type="genus" reg="Philodromus">Philodromus</tp:taxon-name-part>
              <tp:taxon-name-part taxon-name-part-type="species" reg="auricomus">auricomus</tp:taxon-name-part>
            </tp:taxon-name><tp:taxon-authority>L. Koch, 1878</tp:taxon-authority><xref ref-type="fig" rid="F1">Figs 1</xref><xref ref-type="fig" rid="F2">, 2A, B</xref><xref ref-type="fig" rid="F5">, 5</xref><xref ref-type="fig" rid="F6">, 6</xref><xref ref-type="fig" rid="F23">, 23A</xref><tp:nomenclature-citation-list><tp:nomenclature-citation><tp:taxon-name>
                  <tp:taxon-name-part taxon-name-part-type="genus" reg="Philodromus">Philodromus</tp:taxon-name-part>
                  <tp:taxon-name-part taxon-name-part-type="species" reg="auricomus">auricomus</tp:taxon-name-part>
                </tp:taxon-name><comment>L. Koch, 1878: 763 (j); <xref ref-type="bibr" rid="B59">Yaginuma 1960</xref>: 101, fig. 86 (♀); <xref ref-type="bibr" rid="B43">Paik 1979</xref>: 425, figs 7–21 (♂♀); <xref ref-type="bibr" rid="B63">Zhang and Zhu 1982</xref>: 66, fig. 2b, d (♂); <xref ref-type="bibr" rid="B41">Ono 1988</xref>: 211 (S of <tp:taxon-name><tp:taxon-name-part taxon-name-part-type="genus" reg="Diaea">Diaea</tp:taxon-name-part><tp:taxon-name-part taxon-name-part-type="species" reg="subadulta">subadulta</tp:taxon-name-part></tp:taxon-name>); <xref ref-type="bibr" rid="B48">Song and Zhu 1997</xref>: 183, fig. 127A–D (♂♀); <xref ref-type="bibr" rid="B51">Song et al. 1999</xref>: 470, figs 271C, 272C (♂♀); <xref ref-type="bibr" rid="B62">Yin et al. 2012</xref>: 1246, fig. 668a–e (♂♀); <xref ref-type="bibr" rid="B28">Kim and Lee (2017)</xref>: 65, fig. 37A–E, pl. 13 (♂♀).</comment></tp:nomenclature-citation><tp:nomenclature-citation><tp:taxon-name>
                  <tp:taxon-name-part taxon-name-part-type="genus" reg="Diaea">Diaea</tp:taxon-name-part>
                  <tp:taxon-name-part taxon-name-part-type="species" reg="subadulta">subadulta</tp:taxon-name-part>
                </tp:taxon-name><comment>: <xref ref-type="bibr" rid="B5">Bösenberg and Strand1906</xref>: 258, pl. 13, fig. 302 (j).<sup><xref ref-type="fn" rid="en1">1</xref></sup></comment></tp:nomenclature-citation></tp:nomenclature-citation-list></tp:nomenclature><tp:treatment-sec sec-type="material" id="SECID0EQWAG"><title>Material examined.</title><p><bold>China</bold>: Guizhou Province: • 1♂, 1♀, Guiyang City, Huaxi District, Huaxi Wetland Park; <named-content xmlns:xlink="http://www.w3.org/1999/xlink" content-type="dwc:verbatimCoordinates" xlink:type="simple"><named-content content-type="geo-json" specific-use="{&#34;type&#34;:&#34;Point&#34;,&#34;coordinates&#34;:[106.670000,26.460000]}" id="NCID0E2WAG" xlink:type="simple">26.46°N, 106.67°E</named-content></named-content>; 1140 m a.s.l.; 7 August 2022; H. Yu et al. leg. • 1♂, 1♀ (YHGY452 and YHGY490 used for sequencing, GenBank accession numbers in Table <xref ref-type="table" rid="T1">1</xref>), Guiyang City, Huaxi District, University Town; <named-content xmlns:xlink="http://www.w3.org/1999/xlink" content-type="dwc:verbatimCoordinates" xlink:type="simple"><named-content content-type="geo-json" specific-use="{&#34;type&#34;:&#34;Point&#34;,&#34;coordinates&#34;:[106.650000,26.380000]}" id="NCID0EHXAG" xlink:type="simple">26.38°N, 106.65°E</named-content></named-content>; 1173 m a.s.l.; 10 August 2024; Q. Jiang et al. leg. • 1♀, Tongren City, Fanjingshan National Nature Reserve, Yinjiang Tujia and Miao Autonomous County, Ziwei Town, Fengxiangping Village; <named-content xmlns:xlink="http://www.w3.org/1999/xlink" content-type="dwc:verbatimCoordinates" xlink:type="simple"><named-content content-type="geo-json" specific-use="{&#34;type&#34;:&#34;Point&#34;,&#34;coordinates&#34;:[108.580000,27.960000]}" id="NCID0EPXAG" xlink:type="simple">27.96°N, 108.58°E</named-content></named-content>; 664 m a.s.l.; 19 June 2021; H. Yu et al. leg.</p></tp:treatment-sec><tp:treatment-sec sec-type="diagnosis" id="SECID0EUXAG"><title>Diagnosis and description.</title><p>See <xref ref-type="bibr" rid="B43">Paik (1979)</xref>, <xref ref-type="bibr" rid="B48">Song and Zhu (1997)</xref>, <xref ref-type="bibr" rid="B62">Yin et al. (2012)</xref> and <xref ref-type="bibr" rid="B28">Kim and Lee (2017)</xref>. Habitus as in Figs <xref ref-type="fig" rid="F5">5A–C</xref>, <xref ref-type="fig" rid="F6">6A–C</xref>. Male palp as in Fig. <xref ref-type="fig" rid="F5">5D–F</xref>, epigyne as in Fig. <xref ref-type="fig" rid="F6">6D, E</xref>.</p><fig id="F5" position="float" orientation="portrait"><object-id xmlns:xlink="http://www.w3.org/1999/xlink" content-type="doi" xlink:type="simple">10.3897/zookeys.1240.149456.figure5</object-id><object-id xmlns:xlink="http://www.w3.org/1999/xlink" content-type="arpha" xlink:type="simple">F360D06B-3A4C-5929-B603-D981A7266FAD</object-id><label>Figure 5.</label><caption><p><italic><tp:taxon-name><tp:taxon-name-part taxon-name-part-type="genus" reg="Philodromus">Philodromus</tp:taxon-name-part><tp:taxon-name-part taxon-name-part-type="species" reg="auricomus">auricomus</tp:taxon-name-part></tp:taxon-name></italic>, male, habitus (<bold>A–C</bold>) and left palp (<bold>D–F</bold>) <bold>A</bold> dorsal view <bold>B</bold> ventral view <bold>C</bold> lateral view <bold>D</bold> prolateral view <bold>E</bold> ventral view <bold>F</bold> retrolateral view. Abbreviations: <abbrev xmlns:xlink="http://www.w3.org/1999/xlink" xlink:title="ascending part of sperm duct loop" id="ABBRID0E4ZAG" xlink:type="simple">aSDL</abbrev> = ascending part of sperm duct loop; <abbrev xmlns:xlink="http://www.w3.org/1999/xlink" xlink:title="conductor" id="ABBRID0EB1AG" xlink:type="simple">Con</abbrev> = conductor; <abbrev xmlns:xlink="http://www.w3.org/1999/xlink" xlink:title="cymbium" id="ABBRID0EF1AG" xlink:type="simple">Cy</abbrev> = cymbium; <abbrev xmlns:xlink="http://www.w3.org/1999/xlink" xlink:title="descending part of sperm duct loop" id="ABBRID0EJ1AG" xlink:type="simple">dSDL</abbrev> = descending part of sperm duct loop; <abbrev xmlns:xlink="http://www.w3.org/1999/xlink" xlink:title="embolus" id="ABBRID0EN1AG" xlink:type="simple">Em</abbrev> = embolus; <abbrev xmlns:xlink="http://www.w3.org/1999/xlink" xlink:title="embolic base" id="ABBRID0ER1AG" xlink:type="simple">EmB</abbrev> = embolic base; <abbrev xmlns:xlink="http://www.w3.org/1999/xlink" xlink:title="embolic tip" id="ABBRID0EV1AG" xlink:type="simple">EmT</abbrev> = embolic tip; <abbrev xmlns:xlink="http://www.w3.org/1999/xlink" xlink:title="intertegular retinaculum" id="ABBRID0EZ1AG" xlink:type="simple">IR</abbrev> = intertegular retinaculum; <abbrev xmlns:xlink="http://www.w3.org/1999/xlink" xlink:title="prolateral part of conductor" id="ABBRID0E41AG" xlink:type="simple">pCon</abbrev> = prolateral part of conductor; <abbrev xmlns:xlink="http://www.w3.org/1999/xlink" xlink:title="retrolateral tibial apophysis" id="ABBRID0EB2AG" xlink:type="simple">RTA</abbrev> = retrolateral tibial apophysis; <abbrev xmlns:xlink="http://www.w3.org/1999/xlink" xlink:title="retrolateral tegular projection" id="ABBRID0EF2AG" xlink:type="simple">RTP</abbrev> = retrolateral tegular projection; <abbrev xmlns:xlink="http://www.w3.org/1999/xlink" xlink:title="sperm duct" id="ABBRID0EJ2AG" xlink:type="simple">SD</abbrev> = sperm duct; <abbrev xmlns:xlink="http://www.w3.org/1999/xlink" xlink:title="tip of conductor" id="ABBRID0EN2AG" xlink:type="simple">tCon</abbrev> = tip of conductor; <abbrev xmlns:xlink="http://www.w3.org/1999/xlink" xlink:title="tegulum" id="ABBRID0ER2AG" xlink:type="simple">Te</abbrev> = tegulum; <abbrev xmlns:xlink="http://www.w3.org/1999/xlink" xlink:title="ventral tibial apophysis" id="ABBRID0EV2AG" xlink:type="simple">VTA</abbrev> = ventral tibial apophysis. Scale bars: 1 mm (equal for <bold>A–C</bold>); 0.2 mm (equal for <bold>D–F</bold>).</p></caption><graphic xmlns:xlink="http://www.w3.org/1999/xlink" xlink:href="zookeys-1240-327_article-149456__-g005.jpg" position="float" orientation="portrait" xlink:type="simple" id="oo_1348763.jpg"><uri content-type="original_file" xlink:type="simple">https://binary.pensoft.net/fig/1348763</uri></graphic></fig><fig id="F6" position="float" orientation="portrait"><object-id xmlns:xlink="http://www.w3.org/1999/xlink" content-type="doi" xlink:type="simple">10.3897/zookeys.1240.149456.figure6</object-id><object-id xmlns:xlink="http://www.w3.org/1999/xlink" content-type="arpha" xlink:type="simple">5BB21318-48E0-581F-AA5A-BECD7FBB9951</object-id><label>Figure 6.</label><caption><p><italic><tp:taxon-name><tp:taxon-name-part taxon-name-part-type="genus" reg="Philodromus">Philodromus</tp:taxon-name-part><tp:taxon-name-part taxon-name-part-type="species" reg="auricomus">auricomus</tp:taxon-name-part></tp:taxon-name></italic>, female, habitus (<bold>A–C</bold>) and epigyne (<bold>D, E</bold>) <bold>A</bold> dorsal view <bold>B</bold> ventral view <bold>C</bold> lateral view <bold>D</bold> ventral view <bold>E</bold> dorsal view. Abbreviations: A = atrium; <abbrev xmlns:xlink="http://www.w3.org/1999/xlink" xlink:title="course of copulatory duct" id="ABBRID0ED4AG" xlink:type="simple">cCD</abbrev> = course of copulatory duct (red line); <abbrev xmlns:xlink="http://www.w3.org/1999/xlink" xlink:title="copulatory duct" id="ABBRID0EH4AG" xlink:type="simple">CD</abbrev> = copulatory duct; <abbrev xmlns:xlink="http://www.w3.org/1999/xlink" xlink:title="copulatory opening" id="ABBRID0EL4AG" xlink:type="simple">CO</abbrev> = copulatory opening; <abbrev xmlns:xlink="http://www.w3.org/1999/xlink" xlink:title="epigynal arch" id="ABBRID0EP4AG" xlink:type="simple">EA</abbrev> = epigynal arch; <abbrev xmlns:xlink="http://www.w3.org/1999/xlink" xlink:title="fertilisation duct" id="ABBRID0ET4AG" xlink:type="simple">FD</abbrev> = fertilisation duct; <abbrev xmlns:xlink="http://www.w3.org/1999/xlink" xlink:title="glandular mound" id="ABBRID0EX4AG" xlink:type="simple">GM</abbrev> = glandular mound; <abbrev xmlns:xlink="http://www.w3.org/1999/xlink" xlink:title="internal sclerotised arch" id="ABBRID0E24AG" xlink:type="simple">IA</abbrev> = internal sclerotised arch; <abbrev xmlns:xlink="http://www.w3.org/1999/xlink" xlink:title="median septum" id="ABBRID0E64AG" xlink:type="simple">MS</abbrev> = median septum; R = receptaculum; <abbrev xmlns:xlink="http://www.w3.org/1999/xlink" xlink:title="rim of median septum" id="ABBRID0ED5AG" xlink:type="simple">rMS</abbrev> = rim of median septum (teal green line); <abbrev xmlns:xlink="http://www.w3.org/1999/xlink" xlink:title="rim of sclerotised epigynal fold" id="ABBRID0EH5AG" xlink:type="simple">rSEF</abbrev> = rim of sclerotised epigynal fold (blue line); <abbrev xmlns:xlink="http://www.w3.org/1999/xlink" xlink:title="sclerotised epigynal fold" id="ABBRID0EL5AG" xlink:type="simple">SEF</abbrev> = sclerotised epigynal fold. Scale bars: 2 mm (equal for <bold>A–C</bold>); 0.2 mm (equal for <bold>D, E</bold>).</p></caption><graphic xmlns:xlink="http://www.w3.org/1999/xlink" xlink:href="zookeys-1240-327_article-149456__-g006.jpg" position="float" orientation="portrait" xlink:type="simple" id="oo_1348764.jpg"><uri content-type="original_file" xlink:type="simple">https://binary.pensoft.net/fig/1348764</uri></graphic></fig></tp:treatment-sec><tp:treatment-sec sec-type="distribution" id="SECID0EY5AG"><title>Distribution.</title><p>Russia (Far East), China (Sichuang, Hebei, Shandong, Liaoning, Guizhou; distribution records in Guizhou as in Fig. <xref ref-type="fig" rid="F23">23A</xref>), Korea, Japan.</p></tp:treatment-sec><tp:treatment-sec sec-type="comments" id="SECID0EC6AG"><title>Comments.</title><p>The species was reported as a new record for Guizhou by <xref ref-type="bibr" rid="B33">Long et al. (2022)</xref> based on materials from Huaxi District in Guiyang City. New specimens examined indicate its distribution in the Fanjingshan Nature Reserve in Guizhou Province as well (Fig. <xref ref-type="fig" rid="F23">23A</xref>).</p></tp:treatment-sec><tp:treatment-sec><!--Section generated to contain objects referenced in tp:taxon-treatment.--><fig id="F1" position="float" orientation="portrait"><object-id xmlns:xlink="http://www.w3.org/1999/xlink" content-type="doi" xlink:type="simple">10.3897/zookeys.1240.149456.figure1</object-id><object-id xmlns:xlink="http://www.w3.org/1999/xlink" content-type="arpha" xlink:type="simple">DF8B867D-26B9-5015-A7EA-B5A8074B71F3</object-id><label>Figure 1.</label><caption><p>Sample collection locations for this project. Hubei Province <bold>1</bold> Jiugongshan National Nature Reserve <bold>2</bold> Hubei University of Science and Technology <bold>3</bold> Jiuling Mountain <bold>4</bold> Qizimei Mountain National Nature Reserve; Guizhou Province <bold>5</bold> Fanjingshan National Nature Reserve <bold>6</bold> Mayanghe National Nature Reserve <bold>7</bold> Xishui National Nature Reserve <bold>8</bold> Guiyang City, Kaiyang County <bold>9</bold> Guiyang City, Wudang District <bold>10</bold> Guiyang City, Yunyan District <bold>11</bold> Guiyang City, Huaxi District.</p></caption><graphic xmlns:xlink="http://www.w3.org/1999/xlink" xlink:href="zookeys-1240-327_article-149456__-g001.jpg" position="float" orientation="portrait" xlink:type="simple" id="oo_1348759.jpg"><uri content-type="original_file" xlink:type="simple">https://binary.pensoft.net/fig/1348759</uri></graphic></fig><fig id="F2" position="float" orientation="portrait"><object-id xmlns:xlink="http://www.w3.org/1999/xlink" content-type="doi" xlink:type="simple">10.3897/zookeys.1240.149456.figure2</object-id><object-id xmlns:xlink="http://www.w3.org/1999/xlink" content-type="arpha" xlink:type="simple">B1E45EBF-B468-584D-862F-08BF2821284B</object-id><label>Figure 2.</label><caption><p>Living specimens of some <tp:taxon-name><tp:taxon-name-part taxon-name-part-type="family">Philodromidae</tp:taxon-name-part></tp:taxon-name> species treated in this paper <bold>A, B</bold><italic><tp:taxon-name><tp:taxon-name-part taxon-name-part-type="genus" reg="Philodromus">Philodromus</tp:taxon-name-part><tp:taxon-name-part taxon-name-part-type="species" reg="auricomus">auricomus</tp:taxon-name-part></tp:taxon-name></italic> (♂♀) <bold>C, D</bold><italic><tp:taxon-name><tp:taxon-name-part taxon-name-part-type="genus" reg="Philodromus">Philodromus</tp:taxon-name-part><tp:taxon-name-part taxon-name-part-type="species" reg="guiyang">guiyang</tp:taxon-name-part></tp:taxon-name></italic> (♂) <bold>E, F</bold><italic><tp:taxon-name><tp:taxon-name-part taxon-name-part-type="genus" reg="Philodromus">Philodromus</tp:taxon-name-part><tp:taxon-name-part taxon-name-part-type="species" reg="subaureolus">subaureolus</tp:taxon-name-part></tp:taxon-name></italic> (♂♀). Photographs by Q. Lu (Shenzhen).</p></caption><graphic xmlns:xlink="http://www.w3.org/1999/xlink" xlink:href="zookeys-1240-327_article-149456__-g002.jpg" position="float" orientation="portrait" xlink:type="simple" id="oo_1348760.jpg"><uri content-type="original_file" xlink:type="simple">https://binary.pensoft.net/fig/1348760</uri></graphic></fig><fig id="F23" position="float" orientation="portrait"><object-id xmlns:xlink="http://www.w3.org/1999/xlink" content-type="doi" xlink:type="simple">10.3897/zookeys.1240.149456.figure23</object-id><object-id xmlns:xlink="http://www.w3.org/1999/xlink" content-type="arpha" xlink:type="simple">C89D364B-7F7B-53DB-941F-8CC0633E8B65</object-id><label>Figure 23.</label><caption><p>Distribution records of the philodromid species in Guizhou Province (<bold>A</bold>) and Hubei Province (<bold>B</bold>).</p></caption><graphic xmlns:xlink="http://www.w3.org/1999/xlink" xlink:href="zookeys-1240-327_article-149456__-g023.jpg" position="float" orientation="portrait" xlink:type="simple" id="oo_1348781.jpg"><uri content-type="original_file" xlink:type="simple">https://binary.pensoft.net/fig/1348781</uri></graphic></fig><table-wrap id="T1" position="float" orientation="portrait"><label>Table 1.</label><caption><p>Voucher specimen information.</p></caption><table id="TID0EVKAI" rules="all"><tbody><tr><th rowspan="1" colspan="1">Specimen code</th><th rowspan="1" colspan="1">Sex</th><th rowspan="1" colspan="1">Genus</th><th rowspan="1" colspan="1">Species</th><th rowspan="1" colspan="1"><abbrev xmlns:xlink="http://www.w3.org/1999/xlink" xlink:title="cytochrome c oxidase subunit I" id="ABBRID0EZHAE" xlink:type="simple">COI</abbrev> GenBank accession no.</th><th rowspan="1" colspan="1">Sequence length</th></tr><tr><td rowspan="1" colspan="1">YHGY452</td><td rowspan="1" colspan="1">♂</td><td rowspan="1" colspan="1">
                  <italic>
                    <tp:taxon-name><tp:taxon-name-part taxon-name-part-type="genus" reg="Philodromus">Philodromus</tp:taxon-name-part></tp:taxon-name>
                  </italic>
                </td><td rowspan="1" colspan="1">
                  <italic>
                    <tp:taxon-name><tp:taxon-name-part taxon-name-part-type="genus" reg="Philodromus">P.</tp:taxon-name-part><tp:taxon-name-part taxon-name-part-type="species" reg="auricomus">auricomus</tp:taxon-name-part></tp:taxon-name>
                  </italic>
                </td><td rowspan="1" colspan="1" style="color: #396ba6">
                  <ext-link xmlns:xlink="http://www.w3.org/1999/xlink" ext-link-type="gen" xlink:href="PV557367" xlink:type="simple">PV557367</ext-link>
                </td><td rowspan="1" colspan="1">632 bp</td></tr><tr><td rowspan="1" colspan="1">YHGY490</td><td rowspan="1" colspan="1">♀</td><td rowspan="1" colspan="1">
                  <italic>
                    <tp:taxon-name><tp:taxon-name-part taxon-name-part-type="genus" reg="Philodromus">Philodromus</tp:taxon-name-part></tp:taxon-name>
                  </italic>
                </td><td rowspan="1" colspan="1">
                  <italic>
                    <tp:taxon-name><tp:taxon-name-part taxon-name-part-type="genus" reg="Philodromus">P.</tp:taxon-name-part><tp:taxon-name-part taxon-name-part-type="species" reg="auricomus">auricomus</tp:taxon-name-part></tp:taxon-name>
                  </italic>
                </td><td rowspan="1" colspan="1" style="color: #396ba6">
                  <ext-link xmlns:xlink="http://www.w3.org/1999/xlink" ext-link-type="gen" xlink:href="PV557368" xlink:type="simple">PV557368</ext-link>
                </td><td rowspan="1" colspan="1">632 bp</td></tr><tr><td rowspan="1" colspan="1">MYHPHI001</td><td rowspan="1" colspan="1">♀</td><td rowspan="1" colspan="1">
                  <italic>
                    <tp:taxon-name><tp:taxon-name-part taxon-name-part-type="genus" reg="Philodromus">Philodromus</tp:taxon-name-part></tp:taxon-name>
                  </italic>
                </td><td rowspan="1" colspan="1">
                  <italic>
                    <tp:taxon-name><tp:taxon-name-part taxon-name-part-type="genus" reg="Philodromus">P.</tp:taxon-name-part><tp:taxon-name-part taxon-name-part-type="species" reg="guiyang">guiyang</tp:taxon-name-part></tp:taxon-name>
                  </italic>
                </td><td rowspan="1" colspan="1" style="color: #396ba6">
                  <ext-link xmlns:xlink="http://www.w3.org/1999/xlink" ext-link-type="gen" xlink:href="PV557358" xlink:type="simple">PV557358</ext-link>
                </td><td rowspan="1" colspan="1">632 bp</td></tr><tr><td rowspan="1" colspan="1">YHGY213</td><td rowspan="1" colspan="1">♂</td><td rowspan="1" colspan="1">
                  <italic>
                    <tp:taxon-name><tp:taxon-name-part taxon-name-part-type="genus" reg="Philodromus">Philodromus</tp:taxon-name-part></tp:taxon-name>
                  </italic>
                </td><td rowspan="1" colspan="1">
                  <italic>
                    <tp:taxon-name><tp:taxon-name-part taxon-name-part-type="genus" reg="Philodromus">P.</tp:taxon-name-part><tp:taxon-name-part taxon-name-part-type="species" reg="guiyang">guiyang</tp:taxon-name-part></tp:taxon-name>
                  </italic>
                </td><td rowspan="1" colspan="1" style="color: #396ba6">
                  <ext-link xmlns:xlink="http://www.w3.org/1999/xlink" ext-link-type="gen" xlink:href="PV557360" xlink:type="simple">PV557360</ext-link>
                </td><td rowspan="1" colspan="1">632 bp</td></tr><tr><td rowspan="1" colspan="1">YHGY253</td><td rowspan="1" colspan="1">♀</td><td rowspan="1" colspan="1">
                  <italic>
                    <tp:taxon-name><tp:taxon-name-part taxon-name-part-type="genus" reg="Philodromus">Philodromus</tp:taxon-name-part></tp:taxon-name>
                  </italic>
                </td><td rowspan="1" colspan="1">
                  <italic>
                    <tp:taxon-name><tp:taxon-name-part taxon-name-part-type="genus" reg="Philodromus">P.</tp:taxon-name-part><tp:taxon-name-part taxon-name-part-type="species" reg="subaureolus">subaureolus</tp:taxon-name-part></tp:taxon-name>
                  </italic>
                </td><td rowspan="1" colspan="1" style="color: #396ba6">
                  <ext-link xmlns:xlink="http://www.w3.org/1999/xlink" ext-link-type="gen" xlink:href="PV557361" xlink:type="simple">PV557361</ext-link>
                </td><td rowspan="1" colspan="1">632 bp</td></tr><tr><td rowspan="1" colspan="1">YHGY254</td><td rowspan="1" colspan="1">♂</td><td rowspan="1" colspan="1">
                  <italic>
                    <tp:taxon-name><tp:taxon-name-part taxon-name-part-type="genus" reg="Philodromus">Philodromus</tp:taxon-name-part></tp:taxon-name>
                  </italic>
                </td><td rowspan="1" colspan="1">
                  <italic>
                    <tp:taxon-name><tp:taxon-name-part taxon-name-part-type="genus" reg="Philodromus">P.</tp:taxon-name-part><tp:taxon-name-part taxon-name-part-type="species" reg="subaureolus">subaureolus</tp:taxon-name-part></tp:taxon-name>
                  </italic>
                </td><td rowspan="1" colspan="1" style="color: #396ba6">
                  <ext-link xmlns:xlink="http://www.w3.org/1999/xlink" ext-link-type="gen" xlink:href="PV557362" xlink:type="simple">PV557362</ext-link>
                </td><td rowspan="1" colspan="1">632 bp</td></tr><tr><td rowspan="1" colspan="1">YHGY325</td><td rowspan="1" colspan="1">♀</td><td rowspan="1" colspan="1">
                  <italic>
                    <tp:taxon-name><tp:taxon-name-part taxon-name-part-type="genus" reg="Philodromus">Philodromus</tp:taxon-name-part></tp:taxon-name>
                  </italic>
                </td><td rowspan="1" colspan="1">
                  <italic>
                    <tp:taxon-name><tp:taxon-name-part taxon-name-part-type="genus" reg="Philodromus">P.</tp:taxon-name-part><tp:taxon-name-part taxon-name-part-type="species" reg="paiki">paiki</tp:taxon-name-part></tp:taxon-name>
                  </italic>
                </td><td rowspan="1" colspan="1" style="color: #396ba6">
                  <ext-link xmlns:xlink="http://www.w3.org/1999/xlink" ext-link-type="gen" xlink:href="PV557366" xlink:type="simple">PV557366</ext-link>
                </td><td rowspan="1" colspan="1">632 bp</td></tr><tr><td rowspan="1" colspan="1">YHPHI005</td><td rowspan="1" colspan="1">♂</td><td rowspan="1" colspan="1">
                  <italic>
                    <tp:taxon-name><tp:taxon-name-part taxon-name-part-type="genus" reg="Philodromus">Philodromus</tp:taxon-name-part></tp:taxon-name>
                  </italic>
                </td><td rowspan="1" colspan="1">
                  <italic>
                    <tp:taxon-name><tp:taxon-name-part taxon-name-part-type="genus" reg="Philodromus">P.</tp:taxon-name-part><tp:taxon-name-part taxon-name-part-type="species" reg="paiki">paiki</tp:taxon-name-part></tp:taxon-name>
                  </italic>
                </td><td rowspan="1" colspan="1" style="color: #396ba6">
                  <ext-link xmlns:xlink="http://www.w3.org/1999/xlink" ext-link-type="gen" xlink:href="PV557371" xlink:type="simple">PV557371</ext-link>
                </td><td rowspan="1" colspan="1">632 bp</td></tr><tr><td rowspan="1" colspan="1">YHGY304</td><td rowspan="1" colspan="1">♀</td><td rowspan="1" colspan="1">
                  <italic>
                    <tp:taxon-name><tp:taxon-name-part taxon-name-part-type="genus" reg="Philodromus">Philodromus</tp:taxon-name-part></tp:taxon-name>
                  </italic>
                </td><td rowspan="1" colspan="1">
                  <italic>
                    <tp:taxon-name><tp:taxon-name-part taxon-name-part-type="genus" reg="Philodromus">P.</tp:taxon-name-part><tp:taxon-name-part taxon-name-part-type="species" reg="rufus">rufus</tp:taxon-name-part></tp:taxon-name>
                  </italic>
                </td><td rowspan="1" colspan="1" style="color: #396ba6">
                  <ext-link xmlns:xlink="http://www.w3.org/1999/xlink" ext-link-type="gen" xlink:href="PV557365" xlink:type="simple">PV557365</ext-link>
                </td><td rowspan="1" colspan="1">632 bp</td></tr><tr><td rowspan="1" colspan="1">YHGY510</td><td rowspan="1" colspan="1">♂</td><td rowspan="1" colspan="1">
                  <italic>
                    <tp:taxon-name><tp:taxon-name-part taxon-name-part-type="genus" reg="Philodromus">Philodromus</tp:taxon-name-part></tp:taxon-name>
                  </italic>
                </td><td rowspan="1" colspan="1">
                  <italic>
                    <tp:taxon-name><tp:taxon-name-part taxon-name-part-type="genus" reg="Philodromus">P.</tp:taxon-name-part><tp:taxon-name-part taxon-name-part-type="species" reg="rufus">rufus</tp:taxon-name-part></tp:taxon-name>
                  </italic>
                </td><td rowspan="1" colspan="1" style="color: #396ba6">
                  <ext-link xmlns:xlink="http://www.w3.org/1999/xlink" ext-link-type="gen" xlink:href="PV557369" xlink:type="simple">PV557369</ext-link>
                </td><td rowspan="1" colspan="1">632 bp</td></tr><tr><td rowspan="1" colspan="1">YHGY511</td><td rowspan="1" colspan="1">♀</td><td rowspan="1" colspan="1">
                  <italic>
                    <tp:taxon-name><tp:taxon-name-part taxon-name-part-type="genus" reg="Philodromus">Philodromus</tp:taxon-name-part></tp:taxon-name>
                  </italic>
                </td><td rowspan="1" colspan="1">
                  <italic>
                    <tp:taxon-name><tp:taxon-name-part taxon-name-part-type="genus" reg="Philodromus">P.</tp:taxon-name-part><tp:taxon-name-part taxon-name-part-type="species" reg="rufus">rufus</tp:taxon-name-part></tp:taxon-name>
                  </italic>
                </td><td rowspan="1" colspan="1" style="color: #396ba6">
                  <ext-link xmlns:xlink="http://www.w3.org/1999/xlink" ext-link-type="gen" xlink:href="PV557370" xlink:type="simple">PV557370</ext-link>
                </td><td rowspan="1" colspan="1">632 bp</td></tr><tr><td rowspan="1" colspan="1">YHPHI008</td><td rowspan="1" colspan="1">♂</td><td rowspan="1" colspan="1">
                  <italic>
                    <tp:taxon-name><tp:taxon-name-part taxon-name-part-type="genus" reg="Sinodromus">Sinodromus</tp:taxon-name-part></tp:taxon-name>
                  </italic>
                </td><td rowspan="1" colspan="1"><italic><tp:taxon-name><tp:taxon-name-part taxon-name-part-type="genus" reg="Sinodromus">S.</tp:taxon-name-part><tp:taxon-name-part taxon-name-part-type="species" reg="lanyue">lanyue</tp:taxon-name-part></tp:taxon-name></italic> sp. nov.</td><td rowspan="1" colspan="1" style="color: #396ba6">
                  <ext-link xmlns:xlink="http://www.w3.org/1999/xlink" ext-link-type="gen" xlink:href="PV557372" xlink:type="simple">PV557372</ext-link>
                </td><td rowspan="1" colspan="1">632 bp</td></tr><tr><td rowspan="1" colspan="1">YHPHI009</td><td rowspan="1" colspan="1">♀</td><td rowspan="1" colspan="1">
                  <italic>
                    <tp:taxon-name><tp:taxon-name-part taxon-name-part-type="genus" reg="Sinodromus">Sinodromus</tp:taxon-name-part></tp:taxon-name>
                  </italic>
                </td><td rowspan="1" colspan="1"><italic><tp:taxon-name><tp:taxon-name-part taxon-name-part-type="genus" reg="Sinodromus">S.</tp:taxon-name-part><tp:taxon-name-part taxon-name-part-type="species" reg="lanyue">lanyue</tp:taxon-name-part></tp:taxon-name></italic> sp. nov.</td><td rowspan="1" colspan="1" style="color: #396ba6">
                  <ext-link xmlns:xlink="http://www.w3.org/1999/xlink" ext-link-type="gen" xlink:href="PV557373" xlink:type="simple">PV557373</ext-link>
                </td><td rowspan="1" colspan="1">632 bp</td></tr><tr><td rowspan="1" colspan="1">YHGY301</td><td rowspan="1" colspan="1">♂</td><td rowspan="1" colspan="1">
                  <italic>
                    <tp:taxon-name><tp:taxon-name-part taxon-name-part-type="genus" reg="Tibellus">Tibellus</tp:taxon-name-part></tp:taxon-name>
                  </italic>
                </td><td rowspan="1" colspan="1">
                  <italic>
                    <tp:taxon-name><tp:taxon-name-part taxon-name-part-type="genus" reg="Tibellus">T.</tp:taxon-name-part><tp:taxon-name-part taxon-name-part-type="species" reg="japonicus">japonicus</tp:taxon-name-part></tp:taxon-name>
                  </italic>
                </td><td rowspan="1" colspan="1" style="color: #396ba6">
                  <ext-link xmlns:xlink="http://www.w3.org/1999/xlink" ext-link-type="gen" xlink:href="PV557363" xlink:type="simple">PV557363</ext-link>
                </td><td rowspan="1" colspan="1">632 bp</td></tr><tr><td rowspan="1" colspan="1">YHGY303</td><td rowspan="1" colspan="1">♀</td><td rowspan="1" colspan="1">
                  <italic>
                    <tp:taxon-name><tp:taxon-name-part taxon-name-part-type="genus" reg="Tibellus">Tibellus</tp:taxon-name-part></tp:taxon-name>
                  </italic>
                </td><td rowspan="1" colspan="1">
                  <italic>
                    <tp:taxon-name><tp:taxon-name-part taxon-name-part-type="genus" reg="Tibellus">T.</tp:taxon-name-part><tp:taxon-name-part taxon-name-part-type="species" reg="japonicus">japonicus</tp:taxon-name-part></tp:taxon-name>
                  </italic>
                </td><td rowspan="1" colspan="1" style="color: #396ba6">
                  <ext-link xmlns:xlink="http://www.w3.org/1999/xlink" ext-link-type="gen" xlink:href="PV557364" xlink:type="simple">PV557364</ext-link>
                </td><td rowspan="1" colspan="1">632 bp</td></tr><tr><td rowspan="1" colspan="1">YHGY014</td><td rowspan="1" colspan="1">♀</td><td rowspan="1" colspan="1">
                  <italic>
                    <tp:taxon-name><tp:taxon-name-part taxon-name-part-type="genus" reg="Tibellus">Tibellus</tp:taxon-name-part></tp:taxon-name>
                  </italic>
                </td><td rowspan="1" colspan="1">
                  <italic>
                    <tp:taxon-name><tp:taxon-name-part taxon-name-part-type="genus" reg="Tibellus">T.</tp:taxon-name-part><tp:taxon-name-part taxon-name-part-type="species" reg="japonicus">japonicus</tp:taxon-name-part></tp:taxon-name>
                  </italic>
                </td><td rowspan="1" colspan="1" style="color: #396ba6">
                  <ext-link xmlns:xlink="http://www.w3.org/1999/xlink" ext-link-type="gen" xlink:href="PV557359" xlink:type="simple">PV557359</ext-link>
                </td><td rowspan="1" colspan="1">632 bp</td></tr></tbody></table></table-wrap><fn-group><fn id="en1"><p>For full list of taxonomic references, see WSC (2025).</p></fn></fn-group></tp:treatment-sec><ref-list><ref id="B59"><mixed-citation xmlns:xlink="http://www.w3.org/1999/xlink" xlink:type="simple"><person-group><name name-style="western"><surname>Yaginuma</surname><given-names>T</given-names></name></person-group> (<year>1960</year>) <source>Spiders of Japan in colour.</source><publisher-name>Hoikusha</publisher-name>, <publisher-loc>Osaka</publisher-loc>, <size units="page">186 pp</size>.</mixed-citation></ref><ref id="B43"><mixed-citation xmlns:xlink="http://www.w3.org/1999/xlink" xlink:type="simple"><person-group><name name-style="western"><surname>Paik</surname><given-names>KY</given-names></name></person-group> (<year>1979</year>) <article-title>Korean spiders of the genus <italic><tp:taxon-name><tp:taxon-name-part taxon-name-part-type="genus">Philodromus</tp:taxon-name-part></tp:taxon-name></italic> (<tp:taxon-name><tp:taxon-name-part taxon-name-part-type="order">Araneae</tp:taxon-name-part></tp:taxon-name>: <tp:taxon-name><tp:taxon-name-part taxon-name-part-type="family">Thomisidae</tp:taxon-name-part></tp:taxon-name>).</article-title><source>Research Review of Kyungpook National University</source><volume>28</volume>: <fpage>421</fpage>–<lpage>452</lpage>.</mixed-citation></ref><ref id="B63"><mixed-citation xmlns:xlink="http://www.w3.org/1999/xlink" xlink:type="simple"><person-group><name name-style="western"><surname>Zhang</surname><given-names>WS</given-names></name><name name-style="western"><surname>Zhu</surname><given-names>CD</given-names></name></person-group> (<year>1982</year>) <article-title>Description of four species of spiders from Hebei Province, China.</article-title><source>Journal of the Bethune Medical University</source><volume>8</volume>: <fpage>66</fpage>–<lpage>68</lpage>.</mixed-citation></ref><ref id="B41"><mixed-citation xmlns:xlink="http://www.w3.org/1999/xlink" xlink:type="simple"><person-group><name name-style="western"><surname>Ono</surname><given-names>H</given-names></name></person-group> (<year>1988</year>) <source>A revisional study of the spider family <tp:taxon-name><tp:taxon-name-part taxon-name-part-type="family">Thomisidae</tp:taxon-name-part></tp:taxon-name> (<tp:taxon-name><tp:taxon-name-part taxon-name-part-type="class">Arachnida</tp:taxon-name-part></tp:taxon-name>, <tp:taxon-name><tp:taxon-name-part taxon-name-part-type="order">Araneae</tp:taxon-name-part></tp:taxon-name>) of Japan.</source><publisher-name>National Science Museum</publisher-name>, <publisher-loc>Tokyo</publisher-loc>, <size units="page">252 pp</size>.</mixed-citation></ref><ref id="B48"><mixed-citation xmlns:xlink="http://www.w3.org/1999/xlink" xlink:type="simple"><person-group><name name-style="western"><surname>Song</surname><given-names>DX</given-names></name><name name-style="western"><surname>Zhu</surname><given-names>MS</given-names></name></person-group> (<year>1997</year>) <source>Fauna Sinica: <tp:taxon-name><tp:taxon-name-part taxon-name-part-type="class">Arachnida</tp:taxon-name-part></tp:taxon-name>: <tp:taxon-name><tp:taxon-name-part taxon-name-part-type="order">Araneae</tp:taxon-name-part></tp:taxon-name>: <tp:taxon-name><tp:taxon-name-part taxon-name-part-type="family">Thomisidae</tp:taxon-name-part></tp:taxon-name>, <tp:taxon-name><tp:taxon-name-part taxon-name-part-type="family">Philodromidae</tp:taxon-name-part></tp:taxon-name>.</source><publisher-name>Science Press</publisher-name>, <publisher-loc>Beijing</publisher-loc>, <size units="page">259 pp</size>.</mixed-citation></ref><ref id="B51"><mixed-citation xmlns:xlink="http://www.w3.org/1999/xlink" xlink:type="simple"><person-group><name name-style="western"><surname>Song</surname><given-names>DX</given-names></name><name name-style="western"><surname>Zhu</surname><given-names>MS</given-names></name><name name-style="western"><surname>Chen</surname><given-names>J</given-names></name></person-group> (<year>1999</year>) <source>The spiders of China.</source><publisher-name>Hebei Science and Technology Publishing House</publisher-name>, <publisher-loc>Shijiazhuang</publisher-loc>, <size units="page">640 pp</size>.</mixed-citation></ref><ref id="B62"><mixed-citation xmlns:xlink="http://www.w3.org/1999/xlink" xlink:type="simple"><person-group><name name-style="western"><surname>Yin</surname><given-names>CM</given-names></name><name name-style="western"><surname>Peng</surname><given-names>XJ</given-names></name><name name-style="western"><surname>Yan</surname><given-names>HM</given-names></name><name name-style="western"><surname>Bao</surname><given-names>YH</given-names></name><name name-style="western"><surname>Xu</surname><given-names>X</given-names></name><name name-style="western"><surname>Tang</surname><given-names>G</given-names></name><name name-style="western"><surname>Zhou</surname><given-names>QS</given-names></name><name name-style="western"><surname>Liu</surname><given-names>P</given-names></name></person-group> (<year>2012</year>) <source>Fauna Hunan: <tp:taxon-name><tp:taxon-name-part taxon-name-part-type="order">Araneae</tp:taxon-name-part></tp:taxon-name> in Hunan, China.</source><publisher-name>Hunan Science and Technology Press</publisher-name>, <publisher-loc>Changsha</publisher-loc>, <size units="page">1590 pp</size>.</mixed-citation></ref><ref id="B28"><mixed-citation xmlns:xlink="http://www.w3.org/1999/xlink" xlink:type="simple"><person-group><name name-style="western"><surname>Kim</surname><given-names>ST</given-names></name><name name-style="western"><surname>Lee</surname><given-names>SY</given-names></name></person-group> (<year>2017</year>) <article-title><tp:taxon-name><tp:taxon-name-part taxon-name-part-type="phylum">Arthropoda</tp:taxon-name-part></tp:taxon-name>: <tp:taxon-name><tp:taxon-name-part taxon-name-part-type="class">Arachnida</tp:taxon-name-part></tp:taxon-name>: Aaraneae [sic]: <tp:taxon-name><tp:taxon-name-part taxon-name-part-type="family">Oecobiidae</tp:taxon-name-part></tp:taxon-name>, <tp:taxon-name><tp:taxon-name-part taxon-name-part-type="family">Oxyopidae</tp:taxon-name-part></tp:taxon-name>, <tp:taxon-name><tp:taxon-name-part taxon-name-part-type="family">Cybaeidae</tp:taxon-name-part></tp:taxon-name>, <tp:taxon-name><tp:taxon-name-part taxon-name-part-type="family">Dictynidae</tp:taxon-name-part></tp:taxon-name>, <tp:taxon-name><tp:taxon-name-part taxon-name-part-type="family">Sparassidae</tp:taxon-name-part></tp:taxon-name>, <tp:taxon-name><tp:taxon-name-part taxon-name-part-type="family">Philodromidae</tp:taxon-name-part></tp:taxon-name>. Spiders II.</article-title><source>Invertebrate Fauna of Korea</source><volume>21</volume>(<issue>42</issue>): <fpage>1</fpage>–<lpage>122</lpage>.</mixed-citation></ref><ref id="B5"><mixed-citation xmlns:xlink="http://www.w3.org/1999/xlink" xlink:type="simple"><person-group><name name-style="western"><surname>Bösenberg</surname><given-names>W</given-names></name><name name-style="western"><surname>Strand</surname><given-names>E</given-names></name></person-group> (<year>1906</year>) <article-title>Japanische Spinnen.</article-title><source>Abhandlungen der Senckenbergischen Naturforschenden Gesellschaft</source><volume>30</volume>: <fpage>93</fpage>–<lpage>422</lpage>. <ext-link xlink:href="https://www.biodiversitylibrary.org/part/49839" ext-link-type="uri" xlink:type="simple">https://www.biodiversitylibrary.org/part/49839</ext-link></mixed-citation></ref><ref id="B33"><mixed-citation xmlns:xlink="http://www.w3.org/1999/xlink" xlink:type="simple"><person-group><name name-style="western"><surname>Long</surname><given-names>FY</given-names></name><name name-style="western"><surname>Deng</surname><given-names>LJ</given-names></name><name name-style="western"><surname>Mao</surname><given-names>JL</given-names></name><name name-style="western"><surname>Yu</surname><given-names>H</given-names></name></person-group> (<year>2022</year>) <article-title>A survey of genus <italic><tp:taxon-name><tp:taxon-name-part taxon-name-part-type="genus">Philodromus</tp:taxon-name-part></tp:taxon-name></italic> (<tp:taxon-name><tp:taxon-name-part taxon-name-part-type="order">Araneae</tp:taxon-name-part></tp:taxon-name>: <tp:taxon-name><tp:taxon-name-part taxon-name-part-type="family">Philodromidae</tp:taxon-name-part></tp:taxon-name>) from Guiyang, Guizhou, China, with description of a new species.</article-title><source>Acta Arachnologica Sinica</source><volume>31</volume>(<issue>2</issue>): <fpage>113</fpage>–<lpage>120</lpage>. <ext-link xlink:href="10.3969/j.issn.1005-9628.2022.02.009" ext-link-type="doi" xlink:type="simple">https://doi.org/10.3969/j.issn.1005-9628.2022.02.009</ext-link></mixed-citation></ref></ref-list></tp:taxon-treatment>
