# Supplementary material for: ﻿On small huntsman spiders (Araneae, Philodromidae) occurring in Guizhou and Hubei provinces, China
Source: Zookeys. 2025 Jun 9;1240:327–68. doi: 10.3897/zookeys.1240.149456 (PMC12171733; doi:10.3897/zookeys.1240.149456)
Supplement: XML Treatment for Philodromus guiyang [file zookeys.1240.149456-treatment3.xml]

<!DOCTYPE tp:taxon-treatment
  PUBLIC "-//TaxonX//DTD Taxonomic Treatment Publishing DTD v0 20100105//EN" "tax-treatment-NSO.dtd">
<tp:taxon-treatment xmlns:tp="http://www.plazi.org/taxpub"><tp:treatment-meta><kwd-group><label>Taxon classification</label><kwd>
                <named-content content-type="kingdom">Animalia</named-content>
              </kwd><kwd>
                <named-content content-type="order">Araneae</named-content>
              </kwd><kwd>
                <named-content content-type="family">Philodromidae</named-content>
              </kwd></kwd-group><mixed-citation publication-type="journal"><person-group><name><surname>Zhang</surname><given-names>Jianshuang</given-names></name><name><surname>Zhang</surname><given-names>Chengwen</given-names></name><name><surname>Zhong</surname><given-names>Yang</given-names></name></person-group><article-title>﻿On small huntsman spiders (<tp:taxon-name><tp:taxon-name-part taxon-name-part-type="order">Araneae</tp:taxon-name-part></tp:taxon-name>, <tp:taxon-name><tp:taxon-name-part taxon-name-part-type="family">Philodromidae</tp:taxon-name-part></tp:taxon-name>) occurring in Guizhou and Hubei provinces, China</article-title><source>Zookeys</source><day>09</day><month>06</month><year>2025</year><volume>1240</volume><fpage>327</fpage><lpage>368</lpage><pub-id pub-id-type="doi">10.3897/zookeys.1240.149456</pub-id></mixed-citation></tp:treatment-meta><tp:nomenclature><label>﻿</label><tp:taxon-name>
              <object-id xmlns:xlink="http://www.w3.org/1999/xlink" content-type="arpha" xlink:type="simple">5C66494B-BC5E-5EEA-A427-896890BAF57C</object-id>
              <tp:taxon-name-part taxon-name-part-type="genus" reg="Philodromus">Philodromus</tp:taxon-name-part>
              <tp:taxon-name-part taxon-name-part-type="species" reg="guiyang">guiyang</tp:taxon-name-part>
            </tp:taxon-name><tp:taxon-authority>Long &amp; Yu, 2022</tp:taxon-authority><xref ref-type="fig" rid="F1">Figs 1</xref><xref ref-type="fig" rid="F2">, 2C, D</xref><xref ref-type="fig" rid="F7">, 7</xref><xref ref-type="fig" rid="F8">, 8</xref><xref ref-type="fig" rid="F9">, 9</xref><xref ref-type="fig" rid="F23">, 23A</xref><tp:nomenclature-citation-list><tp:nomenclature-citation><tp:taxon-name>
                  <tp:taxon-name-part taxon-name-part-type="genus" reg="Philodromus">Philodromus</tp:taxon-name-part>
                  <tp:taxon-name-part taxon-name-part-type="species" reg="guiyang">guiyang</tp:taxon-name-part>
                </tp:taxon-name><comment>Long &amp; Yu, in <xref ref-type="bibr" rid="B33">Long et al. 2022</xref>: 118, figs 2A–D, 3A–D (♂); <xref ref-type="bibr" rid="B55">Wang et al. 2024</xref>: 281, figs 1A–D, 2A–E, 8A, 9A, B (♂♀).</comment></tp:nomenclature-citation></tp:nomenclature-citation-list></tp:nomenclature><tp:treatment-sec sec-type="type material" id="SECID0EDCBG"><title>Type material examined.</title><p><bold>China</bold>: Guizhou Province: <bold><italic>Holotype</italic></bold> • ♂ (YHGY213 used for sequencing, GenBank accession numbers in Table <xref ref-type="table" rid="T1">1</xref>), Guiyang City, Kaiyang County, Longgang Town, Pingshan Village, Zijiang Rift Scenic Area; <named-content xmlns:xlink="http://www.w3.org/1999/xlink" content-type="dwc:verbatimCoordinates" xlink:type="simple"><named-content content-type="geo-json" specific-use="{&#34;type&#34;:&#34;Point&#34;,&#34;coordinates&#34;:[107.070000,26.930000]}" id="NCID0EVCBG" xlink:type="simple">26.93°N, 107.07°E</named-content></named-content>; 812 m a.s.l.; 10 June 2022; H. Yu &amp; Q. Lu leg. <bold><italic>Paratype</italic></bold> • 1♂, the same data as the holotype.</p></tp:treatment-sec><tp:treatment-sec sec-type="material" id="SECID0E4CBG"><title>Other material examined.</title><p><bold>China</bold>: Guizhou Province: • 1♂, 1♀ (1♀, MYHPHI001 used for sequencing, GenBank accession numbers in Table <xref ref-type="table" rid="T1">1</xref>), Tongren City, Mayanghe National Nature Reserve, Yanhe County, Huangtu Town; <named-content xmlns:xlink="http://www.w3.org/1999/xlink" content-type="dwc:verbatimCoordinates" xlink:type="simple"><named-content content-type="geo-json" specific-use="{&#34;type&#34;:&#34;Point&#34;,&#34;coordinates&#34;:[108.160000,28.690000]}" id="NCID0EMDBG" xlink:type="simple">28.69°N, 108.16°E</named-content></named-content>; 1194 m a.s.l.; 8 August 2023; Y. Zhou et al. leg.</p></tp:treatment-sec><tp:treatment-sec sec-type="diagnosis" id="SECID0ERDBG"><title>Diagnosis.</title><p>Females resemble those of <italic><tp:taxon-name><tp:taxon-name-part taxon-name-part-type="genus" reg="Philodromus">P.</tp:taxon-name-part><tp:taxon-name-part taxon-name-part-type="species" reg="subaureolus">subaureolus</tp:taxon-name-part></tp:taxon-name></italic> in having the similarly bell-shaped <abbrev xmlns:xlink="http://www.w3.org/1999/xlink" xlink:title="median septum" id="ABBRID0ECEBG" xlink:type="simple">MS</abbrev> which is not delimited to <abbrev xmlns:xlink="http://www.w3.org/1999/xlink" xlink:title="sclerotised epigynal fold" id="ABBRID0EGEBG" xlink:type="simple">SEF</abbrev>, but can be recognised by: (1) A comma-shaped (vs elongate-oval, nearly funnel-shaped) (cf. Fig. <xref ref-type="fig" rid="F8">8C, D, F</xref> and Fig. <xref ref-type="fig" rid="F11">11D</xref>); (2) anterior keel of <abbrev xmlns:xlink="http://www.w3.org/1999/xlink" xlink:title="median septum" id="ABBRID0ESEBG" xlink:type="simple">MS</abbrev> relatively wider, ~ 1/5–1/4 epigyne width (vs distinctly narrower, ~ 1/10–1/8 epigyne width) (cf. Fig. <xref ref-type="fig" rid="F8">8D</xref> and Fig. <xref ref-type="fig" rid="F11">11D</xref>); (3) <abbrev xmlns:xlink="http://www.w3.org/1999/xlink" xlink:title="copulatory duct" id="ABBRID0E5EBG" xlink:type="simple">CD</abbrev> heavily sclerotised, not looped, distinctly thick and short, almost as thick as R, length ~ 1/2 epigyne (vs weakly sclerotised, distinctly thinner and longer, with a long <abbrev xmlns:xlink="http://www.w3.org/1999/xlink" xlink:title="course of copulatory duct" id="ABBRID0ECFBG" xlink:type="simple">cCD</abbrev> forming two loops before entering R, their thickness no more than 1/2 the diameter of R, length longer than epigyne) (cf. Fig. <xref ref-type="fig" rid="F8">8E, G</xref> and Fig. <xref ref-type="fig" rid="F11">11E</xref>); (4) R elongate-oval, anteriorly separated by ~ 0.5 × diameters, posteriorly separated by ~ 1.3 × diameters (vs nearly spherical, separated by ~1 diameter) (cf. Fig. <xref ref-type="fig" rid="F8">8E, G</xref> and Fig. <xref ref-type="fig" rid="F11">11E</xref>). Males of <italic><tp:taxon-name><tp:taxon-name-part taxon-name-part-type="genus" reg="Philodromus">P.</tp:taxon-name-part><tp:taxon-name-part taxon-name-part-type="species" reg="guiyang">guiyang</tp:taxon-name-part></tp:taxon-name></italic> are also similar to those of <italic><tp:taxon-name><tp:taxon-name-part taxon-name-part-type="genus" reg="Philodromus">P.</tp:taxon-name-part><tp:taxon-name-part taxon-name-part-type="species" reg="subaureolus">subaureolus</tp:taxon-name-part></tp:taxon-name></italic> by the similar, blade-shaped <abbrev xmlns:xlink="http://www.w3.org/1999/xlink" xlink:title="ventral tibial apophysis" id="ABBRID0EMGBG" xlink:type="simple">VTA</abbrev>, lamellar <abbrev xmlns:xlink="http://www.w3.org/1999/xlink" xlink:title="retrolateral tibial apophysis" id="ABBRID0EQGBG" xlink:type="simple">RTA</abbrev> with a bifurcated tip, spine-shaped <abbrev xmlns:xlink="http://www.w3.org/1999/xlink" xlink:title="intertegular retinaculum" id="ABBRID0EUGBG" xlink:type="simple">IR</abbrev>, and the more or less S-shaped <abbrev xmlns:xlink="http://www.w3.org/1999/xlink" xlink:title="sperm duct loop" id="ABBRID0EYGBG" xlink:type="simple">SDL</abbrev>, but can be distinguished from the latter by: (1) <abbrev xmlns:xlink="http://www.w3.org/1999/xlink" xlink:title="embolus" id="ABBRID0E3GBG" xlink:type="simple">Em</abbrev> claw-shaped, distinctly shorter, originating at the 10 o’clock position, terminating at the ~ 1 o’clock position (vs filiform, distinctly longer, originating at 8 o’clock position, terminating at ~ 1 o’clock position) (cf. Fig. <xref ref-type="fig" rid="F9">9A, C, D</xref> and Fig. <xref ref-type="fig" rid="F10">10D–F</xref>); (2) <abbrev xmlns:xlink="http://www.w3.org/1999/xlink" xlink:title="conductor" id="ABBRID0EIHBG" xlink:type="simple">Con</abbrev> distinctly shorter, enveloping the second half of <abbrev xmlns:xlink="http://www.w3.org/1999/xlink" xlink:title="embolus" id="ABBRID0EMHBG" xlink:type="simple">Em</abbrev>, the coverage ranges from the 11 o’clock to the 1 o’clock position (vs distinctly longer, almost enveloping the entire <abbrev xmlns:xlink="http://www.w3.org/1999/xlink" xlink:title="embolus" id="ABBRID0EQHBG" xlink:type="simple">Em</abbrev>, the coverage ranges from the 9 o’clock to the 1 o’clock position) (cf. Fig. <xref ref-type="fig" rid="F9">9A, C, D</xref> and Fig. <xref ref-type="fig" rid="F10">10D–F</xref>); (3) in retrolateral view, the middle section of <abbrev xmlns:xlink="http://www.w3.org/1999/xlink" xlink:title="retrolateral tibial apophysis" id="ABBRID0E3HBG" xlink:type="simple">RTA</abbrev> distinctly narrower than its base and tip (vs not distinctly narrowed, the entire <abbrev xmlns:xlink="http://www.w3.org/1999/xlink" xlink:title="retrolateral tibial apophysis" id="ABBRID0EAIBG" xlink:type="simple">RTA</abbrev> is almost uniform in width) (cf. Fig. <xref ref-type="fig" rid="F9">9D</xref> and Fig. <xref ref-type="fig" rid="F10">10F</xref>); and (4) <abbrev xmlns:xlink="http://www.w3.org/1999/xlink" xlink:title="ventral branch of RTA" id="ABBRID0EMIBG" xlink:type="simple">vRTA</abbrev> noticeably prominent, distinctly longer and sharper than <abbrev xmlns:xlink="http://www.w3.org/1999/xlink" xlink:title="dorsal branch of RTA" id="ABBRID0EQIBG" xlink:type="simple">dRTA</abbrev> (vs <abbrev xmlns:xlink="http://www.w3.org/1999/xlink" xlink:title="ventral branch of RTA" id="ABBRID0EUIBG" xlink:type="simple">vRTA</abbrev> small, both branches of <abbrev xmlns:xlink="http://www.w3.org/1999/xlink" xlink:title="retrolateral tibial apophysis" id="ABBRID0EYIBG" xlink:type="simple">RTA</abbrev> are similar in size and shape) (cf. Fig. <xref ref-type="fig" rid="F9">9D</xref> and Fig. <xref ref-type="fig" rid="F10">10F</xref>).</p></tp:treatment-sec><tp:treatment-sec sec-type="description" id="SECID0EEJBG"><title>Description.</title><p><bold>Female.</bold> Total length 4.05. Carapace 1.62 long, 1.57 wide. Abdomen 2.65 long, 1.82 wide. <bold><italic>Eye sizes and interdistances</italic></bold>: <abbrev xmlns:xlink="http://www.w3.org/1999/xlink" xlink:title="anterior median eyes" id="ABBRID0EPJBG" xlink:type="simple">AME</abbrev> 0.07, <abbrev xmlns:xlink="http://www.w3.org/1999/xlink" xlink:title="anterior lateral eyes" id="ABBRID0ETJBG" xlink:type="simple">ALE</abbrev> 0.07, <abbrev xmlns:xlink="http://www.w3.org/1999/xlink" xlink:title="posterior median eyes" id="ABBRID0EXJBG" xlink:type="simple">PME</abbrev> 0.06, <abbrev xmlns:xlink="http://www.w3.org/1999/xlink" xlink:title="posterior lateral eyes" id="ABBRID0E2JBG" xlink:type="simple">PLE</abbrev> 0.08, <abbrev xmlns:xlink="http://www.w3.org/1999/xlink" xlink:title="anterior median eyes" id="ABBRID0E6JBG" xlink:type="simple">AME</abbrev>–<abbrev xmlns:xlink="http://www.w3.org/1999/xlink" xlink:title="anterior median eyes" id="ABBRID0EDKBG" xlink:type="simple">AME</abbrev> 0.19, <abbrev xmlns:xlink="http://www.w3.org/1999/xlink" xlink:title="anterior median eyes" id="ABBRID0EHKBG" xlink:type="simple">AME</abbrev>–<abbrev xmlns:xlink="http://www.w3.org/1999/xlink" xlink:title="anterior lateral eyes" id="ABBRID0ELKBG" xlink:type="simple">ALE</abbrev> 0.10, <abbrev xmlns:xlink="http://www.w3.org/1999/xlink" xlink:title="posterior median eyes" id="ABBRID0EPKBG" xlink:type="simple">PME</abbrev>–<abbrev xmlns:xlink="http://www.w3.org/1999/xlink" xlink:title="posterior median eyes" id="ABBRID0ETKBG" xlink:type="simple">PME</abbrev> 0.36, <abbrev xmlns:xlink="http://www.w3.org/1999/xlink" xlink:title="posterior median eyes" id="ABBRID0EXKBG" xlink:type="simple">PME</abbrev>–<abbrev xmlns:xlink="http://www.w3.org/1999/xlink" xlink:title="posterior lateral eyes" id="ABBRID0E2KBG" xlink:type="simple">PLE</abbrev> 0.21, <abbrev xmlns:xlink="http://www.w3.org/1999/xlink" xlink:title="MOQ length" id="ABBRID0E6KBG" xlink:type="simple">MOQL</abbrev> 0.31, <abbrev xmlns:xlink="http://www.w3.org/1999/xlink" xlink:title="MOQ anterior width" id="ABBRID0EDLBG" xlink:type="simple">MOQA</abbrev> 0.32, <abbrev xmlns:xlink="http://www.w3.org/1999/xlink" xlink:title="MOQ posterior width" id="ABBRID0EHLBG" xlink:type="simple">MOQP</abbrev> 0.48, <abbrev xmlns:xlink="http://www.w3.org/1999/xlink" xlink:title="clypeal height" id="ABBRID0ELLBG" xlink:type="simple">CH</abbrev> 0.22. Sternum 0.89 long, 0.80 wide. <bold><italic>Measurements of legs</italic></bold>: I 6.50 (1.85, 2.38, 1.40, 0.87), II 7.88 (2.24, 2.92, 1.71, 1.01), III 5.42 (1.72, 1.88, 1.20, 0.62), IV 5.57 (1.77, 1.91, 1.25, 0.64). Leg formula: II-I-IV-III. Cheliceral furrow with one promarginal tooth.</p><p><bold><italic>Colouration in ethanol</italic></bold> (Figs <xref ref-type="fig" rid="F7">7A–C</xref>, <xref ref-type="fig" rid="F8">8A</xref>). Carapace nearly pear-shaped, ocular region distinctly narrowed, tegument relatively smooth, with numerous hair bases (all hairs detached); lateral bands dark brown, ~ 1/6 of carapace width, respectively; median band wide, ~ 2/3 of carapace width, bright yellowish-brown and distinctly delimited to lateral bands, centrally with V-shaped white stripe starting from behind <abbrev xmlns:xlink="http://www.w3.org/1999/xlink" xlink:title="posterior lateral eyes" id="ABBRID0EBMBG" xlink:type="simple">PLE</abbrev>, almost reaching indistinct cervical groove; radial furrows and fovea indistinctly marked. Cheliceral base coloured slightly darker than median band, with pale brown fangs. Sternum uniformly yellowish-white. Endites and labium coloured as cheliceral base, both with dense scopulae on anterior margins. Legs yellowish-brown, without distinct markings, and covered by short spines. Abdomen elongate-oval, dorsum with a narrow, purplish median band starting from behind pedicel, reaching 1/2 of abdomen length; posteriorly with numerous purplish-black streaks interspersed with many pale brown spots, forming a reticulated pattern; ventral abdomen uniformly pale brownish.</p><fig id="F7" position="float" orientation="portrait"><object-id xmlns:xlink="http://www.w3.org/1999/xlink" content-type="doi" xlink:type="simple">10.3897/zookeys.1240.149456.figure7</object-id><object-id xmlns:xlink="http://www.w3.org/1999/xlink" content-type="arpha" xlink:type="simple">6F8045C4-CE1A-5AE3-8E97-4A1AF3A3B7A4</object-id><label>Figure 7.</label><caption><p><italic><tp:taxon-name><tp:taxon-name-part taxon-name-part-type="genus" reg="Philodromus">Philodromus</tp:taxon-name-part><tp:taxon-name-part taxon-name-part-type="species" reg="guiyang">guiyang</tp:taxon-name-part></tp:taxon-name></italic>, female (<bold>A–C</bold>) and male (<bold>D–F</bold>), habitus <bold>A, D</bold> dorsal view <bold>B, E</bold> ventral view <bold>C, F</bold> lateral view. Scale bars: 1 mm (equal for <bold>A–C</bold>, equal for <bold>D–F</bold>).</p></caption><graphic xmlns:xlink="http://www.w3.org/1999/xlink" xlink:href="zookeys-1240-327_article-149456__-g007.jpg" position="float" orientation="portrait" xlink:type="simple" id="oo_1348765.jpg"><uri content-type="original_file" xlink:type="simple">https://binary.pensoft.net/fig/1348765</uri></graphic></fig><fig id="F8" position="float" orientation="portrait"><object-id xmlns:xlink="http://www.w3.org/1999/xlink" content-type="doi" xlink:type="simple">10.3897/zookeys.1240.149456.figure8</object-id><object-id xmlns:xlink="http://www.w3.org/1999/xlink" content-type="arpha" xlink:type="simple">3426E89D-5524-50A3-979F-D824AB58DD6B</object-id><label>Figure 8.</label><caption><p><italic><tp:taxon-name><tp:taxon-name-part taxon-name-part-type="genus" reg="Philodromus">Philodromus</tp:taxon-name-part><tp:taxon-name-part taxon-name-part-type="species" reg="guiyang">guiyang</tp:taxon-name-part></tp:taxon-name></italic>, female (<bold>A, C–G</bold>) and male (<bold>B</bold>), frontal view of carapace (<bold>A, B</bold>) and epigyne (<bold>C–G</bold>) <bold>A</bold> female <bold>B</bold> male <bold>C</bold> intact, ventral view <bold>D</bold> macerated, ventral view <bold>E</bold> macerated, dorsal view <bold>F</bold> macerated and embedded in arabic gum, ventral view <bold>G</bold> macerated and embedded in Arabic gum, dorsal view. Abbreviations: A = atrium; <abbrev xmlns:xlink="http://www.w3.org/1999/xlink" xlink:title="copulatory duct" id="ABBRID0EUOBG" xlink:type="simple">CD</abbrev> = copulatory duct; <abbrev xmlns:xlink="http://www.w3.org/1999/xlink" xlink:title="copulatory opening" id="ABBRID0EYOBG" xlink:type="simple">CO</abbrev> = copulatory opening; <abbrev xmlns:xlink="http://www.w3.org/1999/xlink" xlink:title="fertilisation duct" id="ABBRID0E3OBG" xlink:type="simple">FD</abbrev> = fertilisation duct; <abbrev xmlns:xlink="http://www.w3.org/1999/xlink" xlink:title="glandular mound" id="ABBRID0EAPBG" xlink:type="simple">GM</abbrev> = glandular mound; <abbrev xmlns:xlink="http://www.w3.org/1999/xlink" xlink:title="median septum" id="ABBRID0EEPBG" xlink:type="simple">MS</abbrev> = median septum; R = receptaculum; <abbrev xmlns:xlink="http://www.w3.org/1999/xlink" xlink:title="rim of median septum" id="ABBRID0EIPBG" xlink:type="simple">rMS</abbrev> = rim of median septum (teal green line); <abbrev xmlns:xlink="http://www.w3.org/1999/xlink" xlink:title="rim of sclerotised epigynal fold" id="ABBRID0EMPBG" xlink:type="simple">rSEF</abbrev> = rim of sclerotised epigynal fold (blue line); <abbrev xmlns:xlink="http://www.w3.org/1999/xlink" xlink:title="sclerotised epigynal fold" id="ABBRID0EQPBG" xlink:type="simple">SEF</abbrev> = sclerotised epigynal fold. Scale bars: 0.5 mm (<bold>A, B</bold>); 0.2 mm (equal for <bold>C–G</bold>).</p></caption><graphic xmlns:xlink="http://www.w3.org/1999/xlink" xlink:href="zookeys-1240-327_article-149456__-g008.jpg" position="float" orientation="portrait" xlink:type="simple" id="oo_1348766.jpg"><uri content-type="original_file" xlink:type="simple">https://binary.pensoft.net/fig/1348766</uri></graphic></fig><fig id="F9" position="float" orientation="portrait"><object-id xmlns:xlink="http://www.w3.org/1999/xlink" content-type="doi" xlink:type="simple">10.3897/zookeys.1240.149456.figure9</object-id><object-id xmlns:xlink="http://www.w3.org/1999/xlink" content-type="arpha" xlink:type="simple">F7CF1281-F509-52C7-B990-41D594C7792D</object-id><label>Figure 9.</label><caption><p><italic><tp:taxon-name><tp:taxon-name-part taxon-name-part-type="genus" reg="Philodromus">Philodromus</tp:taxon-name-part><tp:taxon-name-part taxon-name-part-type="species" reg="guiyang">guiyang</tp:taxon-name-part></tp:taxon-name></italic>, male, left palp <bold>A</bold> ventral view <bold>B</bold> dorsal view <bold>C</bold> prolateral view <bold>D</bold> retrolateral view. Abbreviations: <abbrev xmlns:xlink="http://www.w3.org/1999/xlink" xlink:title="ascending part of sperm duct loop" id="ABBRID0EYQBG" xlink:type="simple">aSDL</abbrev> = ascending part of sperm duct loop; <abbrev xmlns:xlink="http://www.w3.org/1999/xlink" xlink:title="conductor" id="ABBRID0E3QBG" xlink:type="simple">Con</abbrev> = conductor; <abbrev xmlns:xlink="http://www.w3.org/1999/xlink" xlink:title="cymbial process" id="ABBRID0EARBG" xlink:type="simple">CP</abbrev> = cymbial process; <abbrev xmlns:xlink="http://www.w3.org/1999/xlink" xlink:title="cymbium" id="ABBRID0EERBG" xlink:type="simple">Cy</abbrev> = cymbium; <abbrev xmlns:xlink="http://www.w3.org/1999/xlink" xlink:title="dorsal branch of RTA" id="ABBRID0EIRBG" xlink:type="simple">dRTA</abbrev> = dorsal branch of <abbrev xmlns:xlink="http://www.w3.org/1999/xlink" xlink:title="retrolateral tibial apophysis" id="ABBRID0EMRBG" xlink:type="simple">RTA</abbrev>; <abbrev xmlns:xlink="http://www.w3.org/1999/xlink" xlink:title="descending part of sperm duct loop" id="ABBRID0EQRBG" xlink:type="simple">dSDL</abbrev> = descending part of sperm duct loop; <abbrev xmlns:xlink="http://www.w3.org/1999/xlink" xlink:title="embolus" id="ABBRID0EURBG" xlink:type="simple">Em</abbrev> = embolus; <abbrev xmlns:xlink="http://www.w3.org/1999/xlink" xlink:title="embolic base" id="ABBRID0EYRBG" xlink:type="simple">EmB</abbrev> = embolic base; <abbrev xmlns:xlink="http://www.w3.org/1999/xlink" xlink:title="embolic tip" id="ABBRID0E3RBG" xlink:type="simple">EmT</abbrev> = embolic tip; <abbrev xmlns:xlink="http://www.w3.org/1999/xlink" xlink:title="intertegular retinaculum" id="ABBRID0EASBG" xlink:type="simple">IR</abbrev> = intertegular retinaculum; <abbrev xmlns:xlink="http://www.w3.org/1999/xlink" xlink:title="prolateral part of conductor" id="ABBRID0EESBG" xlink:type="simple">pCon</abbrev> = prolateral part of conductor; <abbrev xmlns:xlink="http://www.w3.org/1999/xlink" xlink:title="retrolateral tibial apophysis" id="ABBRID0EISBG" xlink:type="simple">RTA</abbrev> = retrolateral tibial apophysis; <abbrev xmlns:xlink="http://www.w3.org/1999/xlink" xlink:title="sperm duct" id="ABBRID0EMSBG" xlink:type="simple">SD</abbrev> = sperm duct; <abbrev xmlns:xlink="http://www.w3.org/1999/xlink" xlink:title="tip of conductor" id="ABBRID0EQSBG" xlink:type="simple">tCon</abbrev> = tip of conductor; <abbrev xmlns:xlink="http://www.w3.org/1999/xlink" xlink:title="tegulum" id="ABBRID0EUSBG" xlink:type="simple">Te</abbrev> = tegulum; <abbrev xmlns:xlink="http://www.w3.org/1999/xlink" xlink:title="ventral branch of RTA" id="ABBRID0EYSBG" xlink:type="simple">vRTA</abbrev> = ventral branch of <abbrev xmlns:xlink="http://www.w3.org/1999/xlink" xlink:title="retrolateral tibial apophysis" id="ABBRID0E3SBG" xlink:type="simple">RTA</abbrev>; <abbrev xmlns:xlink="http://www.w3.org/1999/xlink" xlink:title="ventral tibial apophysis" id="ABBRID0EATBG" xlink:type="simple">VTA</abbrev> = ventral tibial apophysis. Scale bar: 0.2 mm (equal for <bold>A–D</bold>).</p></caption><graphic xmlns:xlink="http://www.w3.org/1999/xlink" xlink:href="zookeys-1240-327_article-149456__-g009.jpg" position="float" orientation="portrait" xlink:type="simple" id="oo_1348767.jpg"><uri content-type="original_file" xlink:type="simple">https://binary.pensoft.net/fig/1348767</uri></graphic></fig><fig id="F10" position="float" orientation="portrait"><object-id xmlns:xlink="http://www.w3.org/1999/xlink" content-type="doi" xlink:type="simple">10.3897/zookeys.1240.149456.figure10</object-id><object-id xmlns:xlink="http://www.w3.org/1999/xlink" content-type="arpha" xlink:type="simple">A1E48F13-0387-5F26-B889-12A8FDF3D5F5</object-id><label>Figure 10.</label><caption><p><italic><tp:taxon-name><tp:taxon-name-part taxon-name-part-type="genus" reg="Philodromus">Philodromus</tp:taxon-name-part><tp:taxon-name-part taxon-name-part-type="species" reg="subaureolus">subaureolus</tp:taxon-name-part></tp:taxon-name></italic>, male, habitus (<bold>A–C</bold>) and left palp (<bold>D–F</bold>) <bold>A</bold> dorsal view <bold>B</bold> ventral view <bold>C</bold> lateral view <bold>D</bold> prolateral view <bold>E</bold> ventral view <bold>F</bold> retrolateral view. Abbreviations: <abbrev xmlns:xlink="http://www.w3.org/1999/xlink" xlink:title="ascending part of sperm duct loop" id="ABBRID0EOUBG" xlink:type="simple">aSDL</abbrev> = ascending part of sperm duct loop; <abbrev xmlns:xlink="http://www.w3.org/1999/xlink" xlink:title="conductor" id="ABBRID0ESUBG" xlink:type="simple">Con</abbrev> = conductor; <abbrev xmlns:xlink="http://www.w3.org/1999/xlink" xlink:title="cymbium" id="ABBRID0EWUBG" xlink:type="simple">Cy</abbrev> = cymbium; <abbrev xmlns:xlink="http://www.w3.org/1999/xlink" xlink:title="dorsal branch of RTA" id="ABBRID0E1UBG" xlink:type="simple">dRTA</abbrev> = dorsal branch of <abbrev xmlns:xlink="http://www.w3.org/1999/xlink" xlink:title="retrolateral tibial apophysis" id="ABBRID0E5UBG" xlink:type="simple">RTA</abbrev>; <abbrev xmlns:xlink="http://www.w3.org/1999/xlink" xlink:title="descending part of sperm duct loop" id="ABBRID0ECVBG" xlink:type="simple">dSDL</abbrev> = descending part of sperm duct loop; <abbrev xmlns:xlink="http://www.w3.org/1999/xlink" xlink:title="embolus" id="ABBRID0EGVBG" xlink:type="simple">Em</abbrev> = embolus; <abbrev xmlns:xlink="http://www.w3.org/1999/xlink" xlink:title="embolic base" id="ABBRID0EKVBG" xlink:type="simple">EmB</abbrev> = embolic base; <abbrev xmlns:xlink="http://www.w3.org/1999/xlink" xlink:title="embolic tip" id="ABBRID0EOVBG" xlink:type="simple">EmT</abbrev> = embolic tip; <abbrev xmlns:xlink="http://www.w3.org/1999/xlink" xlink:title="intertegular retinaculum" id="ABBRID0ESVBG" xlink:type="simple">IR</abbrev> = intertegular retinaculum; <abbrev xmlns:xlink="http://www.w3.org/1999/xlink" xlink:title="prolateral part of conductor" id="ABBRID0EWVBG" xlink:type="simple">pCon</abbrev> = prolateral part of conductor; <abbrev xmlns:xlink="http://www.w3.org/1999/xlink" xlink:title="retrolateral tibial apophysis" id="ABBRID0E1VBG" xlink:type="simple">RTA</abbrev> = retrolateral tibial apophysis; <abbrev xmlns:xlink="http://www.w3.org/1999/xlink" xlink:title="sperm duct" id="ABBRID0E5VBG" xlink:type="simple">SD</abbrev> = sperm duct; <abbrev xmlns:xlink="http://www.w3.org/1999/xlink" xlink:title="tip of conductor" id="ABBRID0ECWBG" xlink:type="simple">tCon</abbrev> = tip of conductor; <abbrev xmlns:xlink="http://www.w3.org/1999/xlink" xlink:title="tegulum" id="ABBRID0EGWBG" xlink:type="simple">Te</abbrev> = tegulum; <abbrev xmlns:xlink="http://www.w3.org/1999/xlink" xlink:title="ventral branch of RTA" id="ABBRID0EKWBG" xlink:type="simple">vRTA</abbrev> = ventral branch of <abbrev xmlns:xlink="http://www.w3.org/1999/xlink" xlink:title="retrolateral tibial apophysis" id="ABBRID0EOWBG" xlink:type="simple">RTA</abbrev>; <abbrev xmlns:xlink="http://www.w3.org/1999/xlink" xlink:title="ventral tibial apophysis" id="ABBRID0ESWBG" xlink:type="simple">VTA</abbrev> = ventral tibial apophysis. Scale bars: 1 mm (equal for <bold>A–C</bold>); 0.2 mm (equal for <bold>D–F</bold>).</p></caption><graphic xmlns:xlink="http://www.w3.org/1999/xlink" xlink:href="zookeys-1240-327_article-149456__-g010.jpg" position="float" orientation="portrait" xlink:type="simple" id="oo_1348768.jpg"><uri content-type="original_file" xlink:type="simple">https://binary.pensoft.net/fig/1348768</uri></graphic></fig><fig id="F11" position="float" orientation="portrait"><object-id xmlns:xlink="http://www.w3.org/1999/xlink" content-type="doi" xlink:type="simple">10.3897/zookeys.1240.149456.figure11</object-id><object-id xmlns:xlink="http://www.w3.org/1999/xlink" content-type="arpha" xlink:type="simple">0CEC2C9B-63ED-5753-8068-6332E80FA49F</object-id><label>Figure 11.</label><caption><p><italic><tp:taxon-name><tp:taxon-name-part taxon-name-part-type="genus" reg="Philodromus">Philodromus</tp:taxon-name-part><tp:taxon-name-part taxon-name-part-type="species" reg="subaureolus">subaureolus</tp:taxon-name-part></tp:taxon-name></italic>, female, habitus (<bold>A–C</bold>) and epigyne (<bold>D, E</bold>) <bold>A</bold> dorsal view <bold>B</bold> ventral view <bold>C</bold> lateral view <bold>D</bold> ventral view <bold>E</bold> dorsal view. Abbreviations: A = atrium; <abbrev xmlns:xlink="http://www.w3.org/1999/xlink" xlink:title="course of copulatory duct" id="ABBRID0EAYBG" xlink:type="simple">cCD</abbrev> = course of copulatory duct (red line); <abbrev xmlns:xlink="http://www.w3.org/1999/xlink" xlink:title="copulatory duct" id="ABBRID0EEYBG" xlink:type="simple">CD</abbrev> = copulatory duct; <abbrev xmlns:xlink="http://www.w3.org/1999/xlink" xlink:title="copulatory opening" id="ABBRID0EIYBG" xlink:type="simple">CO</abbrev> = copulatory opening; <abbrev xmlns:xlink="http://www.w3.org/1999/xlink" xlink:title="fertilisation duct" id="ABBRID0EMYBG" xlink:type="simple">FD</abbrev> = fertilisation duct; <abbrev xmlns:xlink="http://www.w3.org/1999/xlink" xlink:title="glandular mound" id="ABBRID0EQYBG" xlink:type="simple">GM</abbrev> = glandular mound; <abbrev xmlns:xlink="http://www.w3.org/1999/xlink" xlink:title="median septum" id="ABBRID0EUYBG" xlink:type="simple">MS</abbrev> = median septum; R = receptaculum; <abbrev xmlns:xlink="http://www.w3.org/1999/xlink" xlink:title="rim of median septum" id="ABBRID0EYYBG" xlink:type="simple">rMS</abbrev> = rim of median septum (teal green line); <abbrev xmlns:xlink="http://www.w3.org/1999/xlink" xlink:title="rim of sclerotised epigynal fold" id="ABBRID0E3YBG" xlink:type="simple">rSEF</abbrev> = rim of sclerotised epigynal fold (blue line); <abbrev xmlns:xlink="http://www.w3.org/1999/xlink" xlink:title="sclerotised epigynal fold" id="ABBRID0EAZBG" xlink:type="simple">SEF</abbrev> = sclerotised epigynal fold. Scale bars: 1 mm (equal for <bold>A–C</bold>); 0.2 mm (equal for <bold>D, E</bold>).</p></caption><graphic xmlns:xlink="http://www.w3.org/1999/xlink" xlink:href="zookeys-1240-327_article-149456__-g011.jpg" position="float" orientation="portrait" xlink:type="simple" id="oo_1348769.jpg"><uri content-type="original_file" xlink:type="simple">https://binary.pensoft.net/fig/1348769</uri></graphic></fig><p><bold><italic>Epigyne</italic></bold> (Fig. <xref ref-type="fig" rid="F8">8C–G</xref>). Epigynal field slightly longer than wide; anterior and lateral margins not delimited, posterior margin rebordered; the arrangement of the various parts of the vulva (<abbrev xmlns:xlink="http://www.w3.org/1999/xlink" xlink:title="copulatory duct" id="ABBRID0EYZBG" xlink:type="simple">CD</abbrev> and R) are distinctly visible through integument. A small, located at anterior part of epigynal plate, divided by anterior keel of <abbrev xmlns:xlink="http://www.w3.org/1999/xlink" xlink:title="median septum" id="ABBRID0E3ZBG" xlink:type="simple">MS</abbrev>, represented by two comma-shaped cavities; the two cavities separated by ~ 1 diameter. <abbrev xmlns:xlink="http://www.w3.org/1999/xlink" xlink:title="median septum" id="ABBRID0EA1BG" xlink:type="simple">MS</abbrev> bell-shaped, broad; anteriorly narrowed abruptly, ~ 1/5 epigyne width, with distinct edges and distinctly delimited to A; posteriorly widen gradually, ~ 1/2 epigyne width, with indistinct lateral <abbrev xmlns:xlink="http://www.w3.org/1999/xlink" xlink:title="rim of median septum" id="ABBRID0EE1BG" xlink:type="simple">rMS</abbrev> alongside with <abbrev xmlns:xlink="http://www.w3.org/1999/xlink" xlink:title="rim of sclerotised epigynal fold" id="ABBRID0EI1BG" xlink:type="simple">rSEF</abbrev>. <abbrev xmlns:xlink="http://www.w3.org/1999/xlink" xlink:title="sclerotised epigynal fold" id="ABBRID0EM1BG" xlink:type="simple">SEF</abbrev> anteriorly and posteriorly narrowed, medially widened, ~ 1/3 epigyne width, not delimited to <abbrev xmlns:xlink="http://www.w3.org/1999/xlink" xlink:title="median septum" id="ABBRID0EQ1BG" xlink:type="simple">MS</abbrev>. <abbrev xmlns:xlink="http://www.w3.org/1999/xlink" xlink:title="copulatory opening" id="ABBRID0EU1BG" xlink:type="simple">CO</abbrev> indistinct, located at basolateral atrial borders, leading to <abbrev xmlns:xlink="http://www.w3.org/1999/xlink" xlink:title="copulatory duct" id="ABBRID0EY1BG" xlink:type="simple">CD</abbrev> which extend to connect with R. <abbrev xmlns:xlink="http://www.w3.org/1999/xlink" xlink:title="copulatory duct" id="ABBRID0E31BG" xlink:type="simple">CD</abbrev> distinctly thick and heavily sclerotised, almost as thick as R, ~ 1/4 epigyne width; anteriorly convergent on the central axis, posteriorly descend obliquely, separated by ~ 1 diameter, finally connected to R at midlength of epigyne. R elongate-oval, ~ 1/2 epigyne length and 1/4 epigyne width, arranged obliquely; anteriorly separated by ~ 0.5 × diameter, posteriorly separated by ~ 1.3 × diameter. <abbrev xmlns:xlink="http://www.w3.org/1999/xlink" xlink:title="glandular mound" id="ABBRID0EA2BG" xlink:type="simple">GM</abbrev> distinctly small, represented by small humps that locate at the antero-lateral surfaces of R. <abbrev xmlns:xlink="http://www.w3.org/1999/xlink" xlink:title="fertilisation duct" id="ABBRID0EE2BG" xlink:type="simple">FD</abbrev> membranous and acicular, large, ~ 2/3 of R length, originating from the posterior surface of R, anterolaterally extending.</p><p><bold>Male.</bold> Total length 3.25. Carapace 1.49 long, 1.42 wide. Abdomen 1.76 long, 1.15 wide. <bold><italic>Eye sizes and interdistances</italic></bold>: <abbrev xmlns:xlink="http://www.w3.org/1999/xlink" xlink:title="anterior median eyes" id="ABBRID0EP2BG" xlink:type="simple">AME</abbrev> 0.07, <abbrev xmlns:xlink="http://www.w3.org/1999/xlink" xlink:title="anterior lateral eyes" id="ABBRID0ET2BG" xlink:type="simple">ALE</abbrev> 0.06, <abbrev xmlns:xlink="http://www.w3.org/1999/xlink" xlink:title="posterior median eyes" id="ABBRID0EX2BG" xlink:type="simple">PME</abbrev> 0.06, <abbrev xmlns:xlink="http://www.w3.org/1999/xlink" xlink:title="posterior lateral eyes" id="ABBRID0E22BG" xlink:type="simple">PLE</abbrev> 0.08, <abbrev xmlns:xlink="http://www.w3.org/1999/xlink" xlink:title="anterior median eyes" id="ABBRID0E62BG" xlink:type="simple">AME</abbrev>–<abbrev xmlns:xlink="http://www.w3.org/1999/xlink" xlink:title="anterior median eyes" id="ABBRID0ED3BG" xlink:type="simple">AME</abbrev> 0.16, <abbrev xmlns:xlink="http://www.w3.org/1999/xlink" xlink:title="anterior median eyes" id="ABBRID0EH3BG" xlink:type="simple">AME</abbrev>–<abbrev xmlns:xlink="http://www.w3.org/1999/xlink" xlink:title="anterior lateral eyes" id="ABBRID0EL3BG" xlink:type="simple">ALE</abbrev> 0.08, <abbrev xmlns:xlink="http://www.w3.org/1999/xlink" xlink:title="posterior median eyes" id="ABBRID0EP3BG" xlink:type="simple">PME</abbrev>–<abbrev xmlns:xlink="http://www.w3.org/1999/xlink" xlink:title="posterior median eyes" id="ABBRID0ET3BG" xlink:type="simple">PME</abbrev> 0.30, <abbrev xmlns:xlink="http://www.w3.org/1999/xlink" xlink:title="posterior median eyes" id="ABBRID0EX3BG" xlink:type="simple">PME</abbrev>–<abbrev xmlns:xlink="http://www.w3.org/1999/xlink" xlink:title="posterior lateral eyes" id="ABBRID0E23BG" xlink:type="simple">PLE</abbrev> 0.19, <abbrev xmlns:xlink="http://www.w3.org/1999/xlink" xlink:title="MOQ length" id="ABBRID0E63BG" xlink:type="simple">MOQL</abbrev> 0.30, <abbrev xmlns:xlink="http://www.w3.org/1999/xlink" xlink:title="MOQ anterior width" id="ABBRID0ED4BG" xlink:type="simple">MOQA</abbrev> 0.30, <abbrev xmlns:xlink="http://www.w3.org/1999/xlink" xlink:title="MOQ posterior width" id="ABBRID0EH4BG" xlink:type="simple">MOQP</abbrev> 0.41, <abbrev xmlns:xlink="http://www.w3.org/1999/xlink" xlink:title="clypeal height" id="ABBRID0EL4BG" xlink:type="simple">CH</abbrev> 0.19. Sternum 0.89 long, 0.81 wide. <bold><italic>Measurements of legs</italic></bold>: I 7.78 (1.99, 2.66, 1.92, 1.21), II 9.70 (2.59, 3.27, 2.37, 1.47), III 6.05 (1.87, 2.01, 1.41, 0.76), IV 5.23 (1.79, 1.88, 1.03, 0.53). Leg formula: II-I-III-IV. Cheliceral furrow with one promarginal teeth. Colouration in ethanol as in females, but body slightly paler (Figs <xref ref-type="fig" rid="F7">7D–F</xref>, <xref ref-type="fig" rid="F8">8B</xref>; see <xref ref-type="bibr" rid="B33">Long et al. (2022)</xref> for others described).</p><p><bold><italic>Palp</italic></bold> (Fig. <xref ref-type="fig" rid="F9">9A–D</xref>). Tibia relatively long, ~ 2/3 of <abbrev xmlns:xlink="http://www.w3.org/1999/xlink" xlink:title="cymbium" id="ABBRID0EJ5BG" xlink:type="simple">Cy</abbrev> length, with two apophyses arising distally from tibia. Both tibial apophyses are lamellar and almost equal in length, nearly as long as palpal tibia length, including: a weakly sclerotised <abbrev xmlns:xlink="http://www.w3.org/1999/xlink" xlink:title="ventral tibial apophysis" id="ABBRID0EN5BG" xlink:type="simple">VTA</abbrev>, blade-shaped in ventral view and finger-shaped in lateral views; and a more sclerotised <abbrev xmlns:xlink="http://www.w3.org/1999/xlink" xlink:title="retrolateral tibial apophysis" id="ABBRID0ER5BG" xlink:type="simple">RTA</abbrev> which with wide base, narrowed middle section, and more or less biforked tip; both branches of <abbrev xmlns:xlink="http://www.w3.org/1999/xlink" xlink:title="retrolateral tibial apophysis" id="ABBRID0EV5BG" xlink:type="simple">RTA</abbrev> nearly triangular, <abbrev xmlns:xlink="http://www.w3.org/1999/xlink" xlink:title="ventral branch of RTA" id="ABBRID0EZ5BG" xlink:type="simple">vRTA</abbrev> heavily sclerotised, surface and edges smooth, apex angle is approximately 30°, <abbrev xmlns:xlink="http://www.w3.org/1999/xlink" xlink:title="dorsal branch of RTA" id="ABBRID0E45BG" xlink:type="simple">dRTA</abbrev> hyaline, surface rough and with several scratch-like textures, distal edge jagged, apex angle is approximately 90°. <abbrev xmlns:xlink="http://www.w3.org/1999/xlink" xlink:title="cymbium" id="ABBRID0EB6BG" xlink:type="simple">Cy</abbrev> distinctly longer than tibia, basoretrolaterally with an indistinct <abbrev xmlns:xlink="http://www.w3.org/1999/xlink" xlink:title="cymbial process" id="ABBRID0EF6BG" xlink:type="simple">CP</abbrev>. <abbrev xmlns:xlink="http://www.w3.org/1999/xlink" xlink:title="tegulum" id="ABBRID0EJ6BG" xlink:type="simple">Te</abbrev> oval, ~ 1.37 longer than wide, proximally slightly swollen, prolatero-apically slightly excavated to accommodate <abbrev xmlns:xlink="http://www.w3.org/1999/xlink" xlink:title="embolus" id="ABBRID0EN6BG" xlink:type="simple">Em</abbrev> and <abbrev xmlns:xlink="http://www.w3.org/1999/xlink" xlink:title="conductor" id="ABBRID0ER6BG" xlink:type="simple">Con</abbrev>. <abbrev xmlns:xlink="http://www.w3.org/1999/xlink" xlink:title="sperm duct" id="ABBRID0EV6BG" xlink:type="simple">SD</abbrev> sinuate, originating at distal portion of <abbrev xmlns:xlink="http://www.w3.org/1999/xlink" xlink:title="tegulum" id="ABBRID0EZ6BG" xlink:type="simple">Te</abbrev>, aligning clockwise along the tegular retrolateral margin, forming a S-shaped <abbrev xmlns:xlink="http://www.w3.org/1999/xlink" xlink:title="sperm duct loop" id="ABBRID0E46BG" xlink:type="simple">SDL</abbrev> in ventral view, finally terminating at the ~ 10 o’clock position, and entering <abbrev xmlns:xlink="http://www.w3.org/1999/xlink" xlink:title="embolic base" id="ABBRID0ECAAI" xlink:type="simple">EmB</abbrev>. <abbrev xmlns:xlink="http://www.w3.org/1999/xlink" xlink:title="embolus" id="ABBRID0EGAAI" xlink:type="simple">Em</abbrev> claw-shaped, <abbrev xmlns:xlink="http://www.w3.org/1999/xlink" xlink:title="embolic base" id="ABBRID0EKAAI" xlink:type="simple">EmB</abbrev> thick, inserted prolatero-apically (approximately 10 o’clock relative to <abbrev xmlns:xlink="http://www.w3.org/1999/xlink" xlink:title="tegulum" id="ABBRID0EOAAI" xlink:type="simple">Te</abbrev>), gradually tapering toward apex; <abbrev xmlns:xlink="http://www.w3.org/1999/xlink" xlink:title="embolic tip" id="ABBRID0ESAAI" xlink:type="simple">EmT</abbrev> sharp and retrolaterally pointed, terminating at ~ 1 o’clock position. <abbrev xmlns:xlink="http://www.w3.org/1999/xlink" xlink:title="conductor" id="ABBRID0EWAAI" xlink:type="simple">Con</abbrev> membranous, axe-shaped, aligning transversely on apical part of the <abbrev xmlns:xlink="http://www.w3.org/1999/xlink" xlink:title="tegulum" id="ABBRID0E1AAI" xlink:type="simple">Te</abbrev>, enveloping the second half of <abbrev xmlns:xlink="http://www.w3.org/1999/xlink" xlink:title="embolus" id="ABBRID0E5AAI" xlink:type="simple">Em</abbrev>. <abbrev xmlns:xlink="http://www.w3.org/1999/xlink" xlink:title="intertegular retinaculum" id="ABBRID0ECBAI" xlink:type="simple">IR</abbrev> distinctly small, spine-shaped, located at the ~ 2 o’clock position.</p></tp:treatment-sec><tp:treatment-sec sec-type="distribution" id="SECID0EGBAI"><title>Distribution.</title><p>China (Fujian, Guizhou, Hunan, Jiangxi; distribution records in Guizhou as in Fig. <xref ref-type="fig" rid="F23">23A</xref>).</p></tp:treatment-sec><tp:treatment-sec sec-type="comments" id="SECID0EQBAI"><title>Comments.</title><p><xref ref-type="bibr" rid="B33">Long et al. (2022)</xref> described the holotype male of <italic><tp:taxon-name><tp:taxon-name-part taxon-name-part-type="genus" reg="Philodromus">P.</tp:taxon-name-part><tp:taxon-name-part taxon-name-part-type="species" reg="guiyang">guiyang</tp:taxon-name-part></tp:taxon-name></italic> in Chinese in the original paper. <xref ref-type="bibr" rid="B55">Wang et al. (2024)</xref> later described the female of the species for the first time but did not provide a diagnosis and redescription for the male. Therefore, to date, the male of this species lacks an English description. Here we diagnose and describe the male in English for the first time. Newly available specimens indicate that the species is also distributed in Mayanghe National Nature Reserve in Guizhou Province (Fig. <xref ref-type="fig" rid="F23">23A</xref>).</p></tp:treatment-sec><tp:treatment-sec><!--Section generated to contain objects referenced in tp:taxon-treatment.--><fig id="F1" position="float" orientation="portrait"><object-id xmlns:xlink="http://www.w3.org/1999/xlink" content-type="doi" xlink:type="simple">10.3897/zookeys.1240.149456.figure1</object-id><object-id xmlns:xlink="http://www.w3.org/1999/xlink" content-type="arpha" xlink:type="simple">DF8B867D-26B9-5015-A7EA-B5A8074B71F3</object-id><label>Figure 1.</label><caption><p>Sample collection locations for this project. Hubei Province <bold>1</bold> Jiugongshan National Nature Reserve <bold>2</bold> Hubei University of Science and Technology <bold>3</bold> Jiuling Mountain <bold>4</bold> Qizimei Mountain National Nature Reserve; Guizhou Province <bold>5</bold> Fanjingshan National Nature Reserve <bold>6</bold> Mayanghe National Nature Reserve <bold>7</bold> Xishui National Nature Reserve <bold>8</bold> Guiyang City, Kaiyang County <bold>9</bold> Guiyang City, Wudang District <bold>10</bold> Guiyang City, Yunyan District <bold>11</bold> Guiyang City, Huaxi District.</p></caption><graphic xmlns:xlink="http://www.w3.org/1999/xlink" xlink:href="zookeys-1240-327_article-149456__-g001.jpg" position="float" orientation="portrait" xlink:type="simple" id="oo_1348759.jpg"><uri content-type="original_file" xlink:type="simple">https://binary.pensoft.net/fig/1348759</uri></graphic></fig><fig id="F2" position="float" orientation="portrait"><object-id xmlns:xlink="http://www.w3.org/1999/xlink" content-type="doi" xlink:type="simple">10.3897/zookeys.1240.149456.figure2</object-id><object-id xmlns:xlink="http://www.w3.org/1999/xlink" content-type="arpha" xlink:type="simple">B1E45EBF-B468-584D-862F-08BF2821284B</object-id><label>Figure 2.</label><caption><p>Living specimens of some <tp:taxon-name><tp:taxon-name-part taxon-name-part-type="family">Philodromidae</tp:taxon-name-part></tp:taxon-name> species treated in this paper <bold>A, B</bold><italic><tp:taxon-name><tp:taxon-name-part taxon-name-part-type="genus" reg="Philodromus">Philodromus</tp:taxon-name-part><tp:taxon-name-part taxon-name-part-type="species" reg="auricomus">auricomus</tp:taxon-name-part></tp:taxon-name></italic> (♂♀) <bold>C, D</bold><italic><tp:taxon-name><tp:taxon-name-part taxon-name-part-type="genus" reg="Philodromus">Philodromus</tp:taxon-name-part><tp:taxon-name-part taxon-name-part-type="species" reg="guiyang">guiyang</tp:taxon-name-part></tp:taxon-name></italic> (♂) <bold>E, F</bold><italic><tp:taxon-name><tp:taxon-name-part taxon-name-part-type="genus" reg="Philodromus">Philodromus</tp:taxon-name-part><tp:taxon-name-part taxon-name-part-type="species" reg="subaureolus">subaureolus</tp:taxon-name-part></tp:taxon-name></italic> (♂♀). Photographs by Q. Lu (Shenzhen).</p></caption><graphic xmlns:xlink="http://www.w3.org/1999/xlink" xlink:href="zookeys-1240-327_article-149456__-g002.jpg" position="float" orientation="portrait" xlink:type="simple" id="oo_1348760.jpg"><uri content-type="original_file" xlink:type="simple">https://binary.pensoft.net/fig/1348760</uri></graphic></fig><fig id="F23" position="float" orientation="portrait"><object-id xmlns:xlink="http://www.w3.org/1999/xlink" content-type="doi" xlink:type="simple">10.3897/zookeys.1240.149456.figure23</object-id><object-id xmlns:xlink="http://www.w3.org/1999/xlink" content-type="arpha" xlink:type="simple">C89D364B-7F7B-53DB-941F-8CC0633E8B65</object-id><label>Figure 23.</label><caption><p>Distribution records of the philodromid species in Guizhou Province (<bold>A</bold>) and Hubei Province (<bold>B</bold>).</p></caption><graphic xmlns:xlink="http://www.w3.org/1999/xlink" xlink:href="zookeys-1240-327_article-149456__-g023.jpg" position="float" orientation="portrait" xlink:type="simple" id="oo_1348781.jpg"><uri content-type="original_file" xlink:type="simple">https://binary.pensoft.net/fig/1348781</uri></graphic></fig><table-wrap id="T1" position="float" orientation="portrait"><label>Table 1.</label><caption><p>Voucher specimen information.</p></caption><table id="TID0EVKAI" rules="all"><tbody><tr><th rowspan="1" colspan="1">Specimen code</th><th rowspan="1" colspan="1">Sex</th><th rowspan="1" colspan="1">Genus</th><th rowspan="1" colspan="1">Species</th><th rowspan="1" colspan="1"><abbrev xmlns:xlink="http://www.w3.org/1999/xlink" xlink:title="cytochrome c oxidase subunit I" id="ABBRID0EZHAE" xlink:type="simple">COI</abbrev> GenBank accession no.</th><th rowspan="1" colspan="1">Sequence length</th></tr><tr><td rowspan="1" colspan="1">YHGY452</td><td rowspan="1" colspan="1">♂</td><td rowspan="1" colspan="1">
                  <italic>
                    <tp:taxon-name><tp:taxon-name-part taxon-name-part-type="genus" reg="Philodromus">Philodromus</tp:taxon-name-part></tp:taxon-name>
                  </italic>
                </td><td rowspan="1" colspan="1">
                  <italic>
                    <tp:taxon-name><tp:taxon-name-part taxon-name-part-type="genus" reg="Philodromus">P.</tp:taxon-name-part><tp:taxon-name-part taxon-name-part-type="species" reg="auricomus">auricomus</tp:taxon-name-part></tp:taxon-name>
                  </italic>
                </td><td rowspan="1" colspan="1" style="color: #396ba6">
                  <ext-link xmlns:xlink="http://www.w3.org/1999/xlink" ext-link-type="gen" xlink:href="PV557367" xlink:type="simple">PV557367</ext-link>
                </td><td rowspan="1" colspan="1">632 bp</td></tr><tr><td rowspan="1" colspan="1">YHGY490</td><td rowspan="1" colspan="1">♀</td><td rowspan="1" colspan="1">
                  <italic>
                    <tp:taxon-name><tp:taxon-name-part taxon-name-part-type="genus" reg="Philodromus">Philodromus</tp:taxon-name-part></tp:taxon-name>
                  </italic>
                </td><td rowspan="1" colspan="1">
                  <italic>
                    <tp:taxon-name><tp:taxon-name-part taxon-name-part-type="genus" reg="Philodromus">P.</tp:taxon-name-part><tp:taxon-name-part taxon-name-part-type="species" reg="auricomus">auricomus</tp:taxon-name-part></tp:taxon-name>
                  </italic>
                </td><td rowspan="1" colspan="1" style="color: #396ba6">
                  <ext-link xmlns:xlink="http://www.w3.org/1999/xlink" ext-link-type="gen" xlink:href="PV557368" xlink:type="simple">PV557368</ext-link>
                </td><td rowspan="1" colspan="1">632 bp</td></tr><tr><td rowspan="1" colspan="1">MYHPHI001</td><td rowspan="1" colspan="1">♀</td><td rowspan="1" colspan="1">
                  <italic>
                    <tp:taxon-name><tp:taxon-name-part taxon-name-part-type="genus" reg="Philodromus">Philodromus</tp:taxon-name-part></tp:taxon-name>
                  </italic>
                </td><td rowspan="1" colspan="1">
                  <italic>
                    <tp:taxon-name><tp:taxon-name-part taxon-name-part-type="genus" reg="Philodromus">P.</tp:taxon-name-part><tp:taxon-name-part taxon-name-part-type="species" reg="guiyang">guiyang</tp:taxon-name-part></tp:taxon-name>
                  </italic>
                </td><td rowspan="1" colspan="1" style="color: #396ba6">
                  <ext-link xmlns:xlink="http://www.w3.org/1999/xlink" ext-link-type="gen" xlink:href="PV557358" xlink:type="simple">PV557358</ext-link>
                </td><td rowspan="1" colspan="1">632 bp</td></tr><tr><td rowspan="1" colspan="1">YHGY213</td><td rowspan="1" colspan="1">♂</td><td rowspan="1" colspan="1">
                  <italic>
                    <tp:taxon-name><tp:taxon-name-part taxon-name-part-type="genus" reg="Philodromus">Philodromus</tp:taxon-name-part></tp:taxon-name>
                  </italic>
                </td><td rowspan="1" colspan="1">
                  <italic>
                    <tp:taxon-name><tp:taxon-name-part taxon-name-part-type="genus" reg="Philodromus">P.</tp:taxon-name-part><tp:taxon-name-part taxon-name-part-type="species" reg="guiyang">guiyang</tp:taxon-name-part></tp:taxon-name>
                  </italic>
                </td><td rowspan="1" colspan="1" style="color: #396ba6">
                  <ext-link xmlns:xlink="http://www.w3.org/1999/xlink" ext-link-type="gen" xlink:href="PV557360" xlink:type="simple">PV557360</ext-link>
                </td><td rowspan="1" colspan="1">632 bp</td></tr><tr><td rowspan="1" colspan="1">YHGY253</td><td rowspan="1" colspan="1">♀</td><td rowspan="1" colspan="1">
                  <italic>
                    <tp:taxon-name><tp:taxon-name-part taxon-name-part-type="genus" reg="Philodromus">Philodromus</tp:taxon-name-part></tp:taxon-name>
                  </italic>
                </td><td rowspan="1" colspan="1">
                  <italic>
                    <tp:taxon-name><tp:taxon-name-part taxon-name-part-type="genus" reg="Philodromus">P.</tp:taxon-name-part><tp:taxon-name-part taxon-name-part-type="species" reg="subaureolus">subaureolus</tp:taxon-name-part></tp:taxon-name>
                  </italic>
                </td><td rowspan="1" colspan="1" style="color: #396ba6">
                  <ext-link xmlns:xlink="http://www.w3.org/1999/xlink" ext-link-type="gen" xlink:href="PV557361" xlink:type="simple">PV557361</ext-link>
                </td><td rowspan="1" colspan="1">632 bp</td></tr><tr><td rowspan="1" colspan="1">YHGY254</td><td rowspan="1" colspan="1">♂</td><td rowspan="1" colspan="1">
                  <italic>
                    <tp:taxon-name><tp:taxon-name-part taxon-name-part-type="genus" reg="Philodromus">Philodromus</tp:taxon-name-part></tp:taxon-name>
                  </italic>
                </td><td rowspan="1" colspan="1">
                  <italic>
                    <tp:taxon-name><tp:taxon-name-part taxon-name-part-type="genus" reg="Philodromus">P.</tp:taxon-name-part><tp:taxon-name-part taxon-name-part-type="species" reg="subaureolus">subaureolus</tp:taxon-name-part></tp:taxon-name>
                  </italic>
                </td><td rowspan="1" colspan="1" style="color: #396ba6">
                  <ext-link xmlns:xlink="http://www.w3.org/1999/xlink" ext-link-type="gen" xlink:href="PV557362" xlink:type="simple">PV557362</ext-link>
                </td><td rowspan="1" colspan="1">632 bp</td></tr><tr><td rowspan="1" colspan="1">YHGY325</td><td rowspan="1" colspan="1">♀</td><td rowspan="1" colspan="1">
                  <italic>
                    <tp:taxon-name><tp:taxon-name-part taxon-name-part-type="genus" reg="Philodromus">Philodromus</tp:taxon-name-part></tp:taxon-name>
                  </italic>
                </td><td rowspan="1" colspan="1">
                  <italic>
                    <tp:taxon-name><tp:taxon-name-part taxon-name-part-type="genus" reg="Philodromus">P.</tp:taxon-name-part><tp:taxon-name-part taxon-name-part-type="species" reg="paiki">paiki</tp:taxon-name-part></tp:taxon-name>
                  </italic>
                </td><td rowspan="1" colspan="1" style="color: #396ba6">
                  <ext-link xmlns:xlink="http://www.w3.org/1999/xlink" ext-link-type="gen" xlink:href="PV557366" xlink:type="simple">PV557366</ext-link>
                </td><td rowspan="1" colspan="1">632 bp</td></tr><tr><td rowspan="1" colspan="1">YHPHI005</td><td rowspan="1" colspan="1">♂</td><td rowspan="1" colspan="1">
                  <italic>
                    <tp:taxon-name><tp:taxon-name-part taxon-name-part-type="genus" reg="Philodromus">Philodromus</tp:taxon-name-part></tp:taxon-name>
                  </italic>
                </td><td rowspan="1" colspan="1">
                  <italic>
                    <tp:taxon-name><tp:taxon-name-part taxon-name-part-type="genus" reg="Philodromus">P.</tp:taxon-name-part><tp:taxon-name-part taxon-name-part-type="species" reg="paiki">paiki</tp:taxon-name-part></tp:taxon-name>
                  </italic>
                </td><td rowspan="1" colspan="1" style="color: #396ba6">
                  <ext-link xmlns:xlink="http://www.w3.org/1999/xlink" ext-link-type="gen" xlink:href="PV557371" xlink:type="simple">PV557371</ext-link>
                </td><td rowspan="1" colspan="1">632 bp</td></tr><tr><td rowspan="1" colspan="1">YHGY304</td><td rowspan="1" colspan="1">♀</td><td rowspan="1" colspan="1">
                  <italic>
                    <tp:taxon-name><tp:taxon-name-part taxon-name-part-type="genus" reg="Philodromus">Philodromus</tp:taxon-name-part></tp:taxon-name>
                  </italic>
                </td><td rowspan="1" colspan="1">
                  <italic>
                    <tp:taxon-name><tp:taxon-name-part taxon-name-part-type="genus" reg="Philodromus">P.</tp:taxon-name-part><tp:taxon-name-part taxon-name-part-type="species" reg="rufus">rufus</tp:taxon-name-part></tp:taxon-name>
                  </italic>
                </td><td rowspan="1" colspan="1" style="color: #396ba6">
                  <ext-link xmlns:xlink="http://www.w3.org/1999/xlink" ext-link-type="gen" xlink:href="PV557365" xlink:type="simple">PV557365</ext-link>
                </td><td rowspan="1" colspan="1">632 bp</td></tr><tr><td rowspan="1" colspan="1">YHGY510</td><td rowspan="1" colspan="1">♂</td><td rowspan="1" colspan="1">
                  <italic>
                    <tp:taxon-name><tp:taxon-name-part taxon-name-part-type="genus" reg="Philodromus">Philodromus</tp:taxon-name-part></tp:taxon-name>
                  </italic>
                </td><td rowspan="1" colspan="1">
                  <italic>
                    <tp:taxon-name><tp:taxon-name-part taxon-name-part-type="genus" reg="Philodromus">P.</tp:taxon-name-part><tp:taxon-name-part taxon-name-part-type="species" reg="rufus">rufus</tp:taxon-name-part></tp:taxon-name>
                  </italic>
                </td><td rowspan="1" colspan="1" style="color: #396ba6">
                  <ext-link xmlns:xlink="http://www.w3.org/1999/xlink" ext-link-type="gen" xlink:href="PV557369" xlink:type="simple">PV557369</ext-link>
                </td><td rowspan="1" colspan="1">632 bp</td></tr><tr><td rowspan="1" colspan="1">YHGY511</td><td rowspan="1" colspan="1">♀</td><td rowspan="1" colspan="1">
                  <italic>
                    <tp:taxon-name><tp:taxon-name-part taxon-name-part-type="genus" reg="Philodromus">Philodromus</tp:taxon-name-part></tp:taxon-name>
                  </italic>
                </td><td rowspan="1" colspan="1">
                  <italic>
                    <tp:taxon-name><tp:taxon-name-part taxon-name-part-type="genus" reg="Philodromus">P.</tp:taxon-name-part><tp:taxon-name-part taxon-name-part-type="species" reg="rufus">rufus</tp:taxon-name-part></tp:taxon-name>
                  </italic>
                </td><td rowspan="1" colspan="1" style="color: #396ba6">
                  <ext-link xmlns:xlink="http://www.w3.org/1999/xlink" ext-link-type="gen" xlink:href="PV557370" xlink:type="simple">PV557370</ext-link>
                </td><td rowspan="1" colspan="1">632 bp</td></tr><tr><td rowspan="1" colspan="1">YHPHI008</td><td rowspan="1" colspan="1">♂</td><td rowspan="1" colspan="1">
                  <italic>
                    <tp:taxon-name><tp:taxon-name-part taxon-name-part-type="genus" reg="Sinodromus">Sinodromus</tp:taxon-name-part></tp:taxon-name>
                  </italic>
                </td><td rowspan="1" colspan="1"><italic><tp:taxon-name><tp:taxon-name-part taxon-name-part-type="genus" reg="Sinodromus">S.</tp:taxon-name-part><tp:taxon-name-part taxon-name-part-type="species" reg="lanyue">lanyue</tp:taxon-name-part></tp:taxon-name></italic> sp. nov.</td><td rowspan="1" colspan="1" style="color: #396ba6">
                  <ext-link xmlns:xlink="http://www.w3.org/1999/xlink" ext-link-type="gen" xlink:href="PV557372" xlink:type="simple">PV557372</ext-link>
                </td><td rowspan="1" colspan="1">632 bp</td></tr><tr><td rowspan="1" colspan="1">YHPHI009</td><td rowspan="1" colspan="1">♀</td><td rowspan="1" colspan="1">
                  <italic>
                    <tp:taxon-name><tp:taxon-name-part taxon-name-part-type="genus" reg="Sinodromus">Sinodromus</tp:taxon-name-part></tp:taxon-name>
                  </italic>
                </td><td rowspan="1" colspan="1"><italic><tp:taxon-name><tp:taxon-name-part taxon-name-part-type="genus" reg="Sinodromus">S.</tp:taxon-name-part><tp:taxon-name-part taxon-name-part-type="species" reg="lanyue">lanyue</tp:taxon-name-part></tp:taxon-name></italic> sp. nov.</td><td rowspan="1" colspan="1" style="color: #396ba6">
                  <ext-link xmlns:xlink="http://www.w3.org/1999/xlink" ext-link-type="gen" xlink:href="PV557373" xlink:type="simple">PV557373</ext-link>
                </td><td rowspan="1" colspan="1">632 bp</td></tr><tr><td rowspan="1" colspan="1">YHGY301</td><td rowspan="1" colspan="1">♂</td><td rowspan="1" colspan="1">
                  <italic>
                    <tp:taxon-name><tp:taxon-name-part taxon-name-part-type="genus" reg="Tibellus">Tibellus</tp:taxon-name-part></tp:taxon-name>
                  </italic>
                </td><td rowspan="1" colspan="1">
                  <italic>
                    <tp:taxon-name><tp:taxon-name-part taxon-name-part-type="genus" reg="Tibellus">T.</tp:taxon-name-part><tp:taxon-name-part taxon-name-part-type="species" reg="japonicus">japonicus</tp:taxon-name-part></tp:taxon-name>
                  </italic>
                </td><td rowspan="1" colspan="1" style="color: #396ba6">
                  <ext-link xmlns:xlink="http://www.w3.org/1999/xlink" ext-link-type="gen" xlink:href="PV557363" xlink:type="simple">PV557363</ext-link>
                </td><td rowspan="1" colspan="1">632 bp</td></tr><tr><td rowspan="1" colspan="1">YHGY303</td><td rowspan="1" colspan="1">♀</td><td rowspan="1" colspan="1">
                  <italic>
                    <tp:taxon-name><tp:taxon-name-part taxon-name-part-type="genus" reg="Tibellus">Tibellus</tp:taxon-name-part></tp:taxon-name>
                  </italic>
                </td><td rowspan="1" colspan="1">
                  <italic>
                    <tp:taxon-name><tp:taxon-name-part taxon-name-part-type="genus" reg="Tibellus">T.</tp:taxon-name-part><tp:taxon-name-part taxon-name-part-type="species" reg="japonicus">japonicus</tp:taxon-name-part></tp:taxon-name>
                  </italic>
                </td><td rowspan="1" colspan="1" style="color: #396ba6">
                  <ext-link xmlns:xlink="http://www.w3.org/1999/xlink" ext-link-type="gen" xlink:href="PV557364" xlink:type="simple">PV557364</ext-link>
                </td><td rowspan="1" colspan="1">632 bp</td></tr><tr><td rowspan="1" colspan="1">YHGY014</td><td rowspan="1" colspan="1">♀</td><td rowspan="1" colspan="1">
                  <italic>
                    <tp:taxon-name><tp:taxon-name-part taxon-name-part-type="genus" reg="Tibellus">Tibellus</tp:taxon-name-part></tp:taxon-name>
                  </italic>
                </td><td rowspan="1" colspan="1">
                  <italic>
                    <tp:taxon-name><tp:taxon-name-part taxon-name-part-type="genus" reg="Tibellus">T.</tp:taxon-name-part><tp:taxon-name-part taxon-name-part-type="species" reg="japonicus">japonicus</tp:taxon-name-part></tp:taxon-name>
                  </italic>
                </td><td rowspan="1" colspan="1" style="color: #396ba6">
                  <ext-link xmlns:xlink="http://www.w3.org/1999/xlink" ext-link-type="gen" xlink:href="PV557359" xlink:type="simple">PV557359</ext-link>
                </td><td rowspan="1" colspan="1">632 bp</td></tr></tbody></table></table-wrap></tp:treatment-sec><ref-list><ref id="B33"><mixed-citation xmlns:xlink="http://www.w3.org/1999/xlink" xlink:type="simple"><person-group><name name-style="western"><surname>Long</surname><given-names>FY</given-names></name><name name-style="western"><surname>Deng</surname><given-names>LJ</given-names></name><name name-style="western"><surname>Mao</surname><given-names>JL</given-names></name><name name-style="western"><surname>Yu</surname><given-names>H</given-names></name></person-group> (<year>2022</year>) <article-title>A survey of genus <italic><tp:taxon-name><tp:taxon-name-part taxon-name-part-type="genus">Philodromus</tp:taxon-name-part></tp:taxon-name></italic> (<tp:taxon-name><tp:taxon-name-part taxon-name-part-type="order">Araneae</tp:taxon-name-part></tp:taxon-name>: <tp:taxon-name><tp:taxon-name-part taxon-name-part-type="family">Philodromidae</tp:taxon-name-part></tp:taxon-name>) from Guiyang, Guizhou, China, with description of a new species.</article-title><source>Acta Arachnologica Sinica</source><volume>31</volume>(<issue>2</issue>): <fpage>113</fpage>–<lpage>120</lpage>. <ext-link xlink:href="10.3969/j.issn.1005-9628.2022.02.009" ext-link-type="doi" xlink:type="simple">https://doi.org/10.3969/j.issn.1005-9628.2022.02.009</ext-link></mixed-citation></ref><ref id="B55"><mixed-citation xmlns:xlink="http://www.w3.org/1999/xlink" xlink:type="simple"><person-group><name name-style="western"><surname>Wang</surname><given-names>ZJ</given-names></name><name name-style="western"><surname>Yao</surname><given-names>YB</given-names></name><name name-style="western"><surname>Tang</surname><given-names>ZY</given-names></name><name name-style="western"><surname>Li</surname><given-names>WH</given-names></name><name name-style="western"><surname>Liu</surname><given-names>KK</given-names></name><name name-style="western"><surname>Xu</surname><given-names>X</given-names></name></person-group> (<year>2024</year>) <article-title>A new genus, <italic><tp:taxon-name><tp:taxon-name-part taxon-name-part-type="genus">Sinodromus</tp:taxon-name-part></tp:taxon-name></italic> gen. nov., with two new species and the first description of the female of <italic><tp:taxon-name><tp:taxon-name-part taxon-name-part-type="genus">Philodromus</tp:taxon-name-part><tp:taxon-name-part taxon-name-part-type="species">guiyang</tp:taxon-name-part></tp:taxon-name></italic> Long &amp; Yu, 2022 (<tp:taxon-name><tp:taxon-name-part taxon-name-part-type="class">Arachnida</tp:taxon-name-part></tp:taxon-name>, <tp:taxon-name><tp:taxon-name-part taxon-name-part-type="order">Araneae</tp:taxon-name-part></tp:taxon-name>, <tp:taxon-name><tp:taxon-name-part taxon-name-part-type="family">Philodromidae</tp:taxon-name-part></tp:taxon-name>) from China.</article-title><source>ZooKeys</source><volume>296</volume>: <fpage>279</fpage>–<lpage>296</lpage>. <ext-link xlink:href="10.3897/zookeys.1221.137930" ext-link-type="doi" xlink:type="simple">https://doi.org/10.3897/zookeys.1221.137930</ext-link></mixed-citation></ref></ref-list></tp:taxon-treatment>
