# Supplementary material for: ﻿On small huntsman spiders (Araneae, Philodromidae) occurring in Guizhou and Hubei provinces, China
Source: Zookeys. 2025 Jun 9;1240:327–68. doi: 10.3897/zookeys.1240.149456 (PMC12171733; doi:10.3897/zookeys.1240.149456)
Supplement: XML Treatment for Philodromus paiki [file zookeys.1240.149456-treatment5.xml]

<!DOCTYPE tp:taxon-treatment
  PUBLIC "-//TaxonX//DTD Taxonomic Treatment Publishing DTD v0 20100105//EN" "tax-treatment-NSO.dtd">
<tp:taxon-treatment xmlns:tp="http://www.plazi.org/taxpub"><tp:treatment-meta><kwd-group><label>Taxon classification</label><kwd>
                <named-content content-type="kingdom">Animalia</named-content>
              </kwd><kwd>
                <named-content content-type="order">Araneae</named-content>
              </kwd><kwd>
                <named-content content-type="family">Philodromidae</named-content>
              </kwd></kwd-group><mixed-citation publication-type="journal"><person-group><name><surname>Zhang</surname><given-names>Jianshuang</given-names></name><name><surname>Zhang</surname><given-names>Chengwen</given-names></name><name><surname>Zhong</surname><given-names>Yang</given-names></name></person-group><article-title>﻿On small huntsman spiders (<tp:taxon-name><tp:taxon-name-part taxon-name-part-type="order">Araneae</tp:taxon-name-part></tp:taxon-name>, <tp:taxon-name><tp:taxon-name-part taxon-name-part-type="family">Philodromidae</tp:taxon-name-part></tp:taxon-name>) occurring in Guizhou and Hubei provinces, China</article-title><source>Zookeys</source><day>09</day><month>06</month><year>2025</year><volume>1240</volume><fpage>327</fpage><lpage>368</lpage><pub-id pub-id-type="doi">10.3897/zookeys.1240.149456</pub-id></mixed-citation></tp:treatment-meta><tp:nomenclature><label>﻿</label><tp:taxon-name>
              <object-id xmlns:xlink="http://www.w3.org/1999/xlink" content-type="arpha" xlink:type="simple">51A5EFBD-0EDD-54D4-979A-F4650B2C3157</object-id>
              <tp:taxon-name-part taxon-name-part-type="genus" reg="Philodromus">Philodromus</tp:taxon-name-part>
              <tp:taxon-name-part taxon-name-part-type="species" reg="paiki">paiki</tp:taxon-name-part>
            </tp:taxon-name><tp:taxon-authority>Jang, Lee, Yoo &amp; Kim, 2024</tp:taxon-authority><xref ref-type="fig" rid="F1">Figs 1</xref><xref ref-type="fig" rid="F3">, 3A, B</xref><xref ref-type="fig" rid="F12">, 12</xref><xref ref-type="fig" rid="F13">, 13</xref><xref ref-type="fig" rid="F23">, 23A, B</xref><tp:nomenclature-citation-list><tp:nomenclature-citation><tp:taxon-name>
                  <tp:taxon-name-part taxon-name-part-type="genus" reg="Philodromus">Philodromus</tp:taxon-name-part>
                  <tp:taxon-name-part taxon-name-part-type="species" reg="fuscomarginatus">fuscomarginatus</tp:taxon-name-part>
                </tp:taxon-name><comment>: <xref ref-type="bibr" rid="B37">Nakatsudi 1942</xref>: 14, fig. 5A, B (♂; misidentified per <xref ref-type="bibr" rid="B24">Jang et al. 2024a</xref>: 498); <xref ref-type="bibr" rid="B43">Paik 1979</xref>: 430, figs 40–60 (♂♀; misidentified per <xref ref-type="bibr" rid="B24">Jang et al. 2024a</xref>: 498).</comment></tp:nomenclature-citation><tp:nomenclature-citation><tp:taxon-name>
                  <tp:taxon-name-part taxon-name-part-type="genus" reg="Philodromus">Philodromus</tp:taxon-name-part>
                  <tp:taxon-name-part taxon-name-part-type="species" reg="spinitarsis">spinitarsis</tp:taxon-name-part>
                </tp:taxon-name><comment>: <xref ref-type="bibr" rid="B27">Kim and Jung 2001</xref>: 201, figs 66–68 (♂♀; misidentified per <xref ref-type="bibr" rid="B24">Jang et al. 2024a</xref>: 498); <xref ref-type="bibr" rid="B38">Namkung 2002</xref>: 510, fig. 41.8a, b (♂♀; misidentified per <xref ref-type="bibr" rid="B24">Jang et al. 2024a</xref>: 498); <xref ref-type="bibr" rid="B39">Namkung 2003</xref>: 513, fig. 41.8a, b (♂♀; misidentified per <xref ref-type="bibr" rid="B24">Jang et al. 2024a</xref>: 498).</comment></tp:nomenclature-citation><tp:nomenclature-citation><tp:taxon-name>
                  <tp:taxon-name-part taxon-name-part-type="genus" reg="Philodromus">Philodromus</tp:taxon-name-part>
                  <tp:taxon-name-part taxon-name-part-type="species" reg="poecilus">poecilus</tp:taxon-name-part>
                </tp:taxon-name><comment>: <xref ref-type="bibr" rid="B28">Kim and Lee 2017</xref>: 74, fig. 42A–D (♂♀; misidentified per <xref ref-type="bibr" rid="B24">Jang et al. 2024a</xref>: 498).</comment></tp:nomenclature-citation><tp:nomenclature-citation><tp:taxon-name>
                  <tp:taxon-name-part taxon-name-part-type="genus" reg="Philodromus">Philodromus</tp:taxon-name-part>
                  <tp:taxon-name-part taxon-name-part-type="species" reg="paiki">paiki</tp:taxon-name-part>
                </tp:taxon-name><comment><xref ref-type="bibr" rid="B24">Jang et al. 2024a</xref>: 498, fig. 1A–K (♂♀).</comment></tp:nomenclature-citation></tp:nomenclature-citation-list></tp:nomenclature><tp:treatment-sec sec-type="material" id="SECID0E3TAI"><title>Material examined.</title><p><bold>China</bold>: Guizhou Province: • 1♂, 1♀, Guiyang City, Wudang District, Dongfeng Town, Guizhou Education University; <named-content xmlns:xlink="http://www.w3.org/1999/xlink" content-type="dwc:verbatimCoordinates" xlink:type="simple"><named-content content-type="geo-json" specific-use="{&#34;type&#34;:&#34;Point&#34;,&#34;coordinates&#34;:[106.800000,26.640000]}" id="NCID0EHUAI" xlink:type="simple">26.64°N, 106.80°E</named-content></named-content>; 1071 m a.s.l.; 25 May 2015; H. Yu et al. leg. • 1♀ (YHGY325 used for sequencing, GenBank accession numbers in Table <xref ref-type="table" rid="T1">1</xref>), Guiyang City, Kaiyang County, Longgang Town, Pingshan Village, Zijiang Rift Scenic Area; <named-content xmlns:xlink="http://www.w3.org/1999/xlink" content-type="dwc:verbatimCoordinates" xlink:type="simple"><named-content content-type="geo-json" specific-use="{&#34;type&#34;:&#34;Point&#34;,&#34;coordinates&#34;:[107.070000,26.930000]}" id="NCID0ETUAI" xlink:type="simple">26.93°N, 107.07°E</named-content></named-content>; 812 m a.s.l.; 10 June 2022; H. Yu &amp; Q. Lu leg.; Hubei Province: • 1♂, 1♀ (1♂, YHPHI005 used for sequencing, GenBank accession numbers in Table <xref ref-type="table" rid="T1">1</xref>), Xianning City, Jiugongshan National Nature Reserve, Yunzhonghu Scenic Area; <named-content xmlns:xlink="http://www.w3.org/1999/xlink" content-type="dwc:verbatimCoordinates" xlink:type="simple"><named-content content-type="geo-json" specific-use="{&#34;type&#34;:&#34;Point&#34;,&#34;coordinates&#34;:[114.650000,29.390000]}" id="NCID0E6UAI" xlink:type="simple">29.39°N, 114.65°E</named-content></named-content>; 480 m a.s.l.; 3 July 2020; Q. Lu et al. leg.</p></tp:treatment-sec><tp:treatment-sec sec-type="diagnosis" id="SECID0EEVAI"><title>Diagnosis and description.</title><p>See <xref ref-type="bibr" rid="B24">Jang et al. (2024a)</xref>. Habitus as in Figs <xref ref-type="fig" rid="F12">12A–C</xref>, <xref ref-type="fig" rid="F13">13A–C</xref>. Male palp as in Fig. <xref ref-type="fig" rid="F12">12D–F</xref>, epigyne as in Fig. <xref ref-type="fig" rid="F13">13D, E</xref>.</p><fig id="F12" position="float" orientation="portrait"><object-id xmlns:xlink="http://www.w3.org/1999/xlink" content-type="doi" xlink:type="simple">10.3897/zookeys.1240.149456.figure12</object-id><object-id xmlns:xlink="http://www.w3.org/1999/xlink" content-type="arpha" xlink:type="simple">7BBC9021-FFC3-5C32-8634-3FD5B5696CE5</object-id><label>Figure 12.</label><caption><p><italic><tp:taxon-name><tp:taxon-name-part taxon-name-part-type="genus" reg="Philodromus">Philodromus</tp:taxon-name-part><tp:taxon-name-part taxon-name-part-type="species" reg="paiki">paiki</tp:taxon-name-part></tp:taxon-name></italic>, male, habitus (<bold>A–C</bold>) and left palp (<bold>D–F</bold>) <bold>A</bold> dorsal view <bold>B</bold> ventral view <bold>C</bold> lateral view <bold>D</bold> prolateral view <bold>E</bold> ventral view <bold>F</bold> retrolateral view (teal green dashed lines represent the contours of <abbrev xmlns:xlink="http://www.w3.org/1999/xlink" xlink:title="dorsal tibial apophysis" id="ABBRID0EBXAI" xlink:type="simple">DTA</abbrev>, <abbrev xmlns:xlink="http://www.w3.org/1999/xlink" xlink:title="retrolateral tibial apophysis" id="ABBRID0EFXAI" xlink:type="simple">RTA</abbrev> and <abbrev xmlns:xlink="http://www.w3.org/1999/xlink" xlink:title="ventral tibial apophysis" id="ABBRID0EJXAI" xlink:type="simple">VTA</abbrev>). Abbreviations: <abbrev xmlns:xlink="http://www.w3.org/1999/xlink" xlink:title="ascending part of sperm duct loop" id="ABBRID0ENXAI" xlink:type="simple">aSDL</abbrev> = ascending part of sperm duct loop; <abbrev xmlns:xlink="http://www.w3.org/1999/xlink" xlink:title="conductor" id="ABBRID0ERXAI" xlink:type="simple">Con</abbrev> = conductor; <abbrev xmlns:xlink="http://www.w3.org/1999/xlink" xlink:title="cymbium" id="ABBRID0EVXAI" xlink:type="simple">Cy</abbrev> = cymbium; <abbrev xmlns:xlink="http://www.w3.org/1999/xlink" xlink:title="descending part of sperm duct loop" id="ABBRID0EZXAI" xlink:type="simple">dSDL</abbrev> = descending part of sperm duct loop; <abbrev xmlns:xlink="http://www.w3.org/1999/xlink" xlink:title="dorsal tibial apophysis" id="ABBRID0E4XAI" xlink:type="simple">DTA</abbrev> = dorsal tibial apophysis; <abbrev xmlns:xlink="http://www.w3.org/1999/xlink" xlink:title="embolus" id="ABBRID0EBYAI" xlink:type="simple">Em</abbrev> = embolus; <abbrev xmlns:xlink="http://www.w3.org/1999/xlink" xlink:title="embolic base" id="ABBRID0EFYAI" xlink:type="simple">EmB</abbrev> = embolic base; <abbrev xmlns:xlink="http://www.w3.org/1999/xlink" xlink:title="embolic tip" id="ABBRID0EJYAI" xlink:type="simple">EmT</abbrev> = embolic tip; <abbrev xmlns:xlink="http://www.w3.org/1999/xlink" xlink:title="intertegular retinaculum" id="ABBRID0ENYAI" xlink:type="simple">IR</abbrev> = intertegular retinaculum; <abbrev xmlns:xlink="http://www.w3.org/1999/xlink" xlink:title="retrolateral tibial apophysis" id="ABBRID0ERYAI" xlink:type="simple">RTA</abbrev> = retrolateral tibial apophysis; <abbrev xmlns:xlink="http://www.w3.org/1999/xlink" xlink:title="sperm duct" id="ABBRID0EVYAI" xlink:type="simple">SD</abbrev> = sperm duct; <abbrev xmlns:xlink="http://www.w3.org/1999/xlink" xlink:title="tegulum" id="ABBRID0EZYAI" xlink:type="simple">Te</abbrev> = tegulum; <abbrev xmlns:xlink="http://www.w3.org/1999/xlink" xlink:title="ventral tibial apophysis" id="ABBRID0E4YAI" xlink:type="simple">VTA</abbrev> = ventral tibial apophysis. Scale bars: 1 mm (equal for <bold>A–C</bold>); 0.5 mm (equal for <bold>D–F</bold>).</p></caption><graphic xmlns:xlink="http://www.w3.org/1999/xlink" xlink:href="zookeys-1240-327_article-149456__-g012.jpg" position="float" orientation="portrait" xlink:type="simple" id="oo_1348770.jpg"><uri content-type="original_file" xlink:type="simple">https://binary.pensoft.net/fig/1348770</uri></graphic></fig><fig id="F13" position="float" orientation="portrait"><object-id xmlns:xlink="http://www.w3.org/1999/xlink" content-type="doi" xlink:type="simple">10.3897/zookeys.1240.149456.figure13</object-id><object-id xmlns:xlink="http://www.w3.org/1999/xlink" content-type="arpha" xlink:type="simple">8580CDDF-B85E-5D8B-9C97-8CB634ABBB37</object-id><label>Figure 13.</label><caption><p><italic><tp:taxon-name><tp:taxon-name-part taxon-name-part-type="genus" reg="Philodromus">Philodromus</tp:taxon-name-part><tp:taxon-name-part taxon-name-part-type="species" reg="paiki">paiki</tp:taxon-name-part></tp:taxon-name></italic>, female, habitus (<bold>A–C</bold>) and epigyne (<bold>D, E</bold>) <bold>A</bold> dorsal view <bold>B</bold> ventral view <bold>C</bold> lateral view <bold>D</bold> ventral view <bold>E</bold> dorsal view. Abbreviations: <abbrev xmlns:xlink="http://www.w3.org/1999/xlink" xlink:title="copulatory duct" id="ABBRID0EL1AI" xlink:type="simple">CD</abbrev> = copulatory duct; <abbrev xmlns:xlink="http://www.w3.org/1999/xlink" xlink:title="epigynal groove" id="ABBRID0EP1AI" xlink:type="simple">EG</abbrev> = epigynal groove; <abbrev xmlns:xlink="http://www.w3.org/1999/xlink" xlink:title="fertilisation duct" id="ABBRID0ET1AI" xlink:type="simple">FD</abbrev> = fertilisation duct; <abbrev xmlns:xlink="http://www.w3.org/1999/xlink" xlink:title="median septum" id="ABBRID0EX1AI" xlink:type="simple">MS</abbrev> = median septum; R = receptaculum; <abbrev xmlns:xlink="http://www.w3.org/1999/xlink" xlink:title="rim of median septum" id="ABBRID0E21AI" xlink:type="simple">rMS</abbrev> = rim of median septum (teal green line); <abbrev xmlns:xlink="http://www.w3.org/1999/xlink" xlink:title="rim of sclerotised epigynal fold" id="ABBRID0E61AI" xlink:type="simple">rSEF</abbrev> = rim of sclerotised epigynal fold (blue line); <abbrev xmlns:xlink="http://www.w3.org/1999/xlink" xlink:title="sclerotised epigynal fold" id="ABBRID0ED2AI" xlink:type="simple">SEF</abbrev> = sclerotised epigynal fold. Scale bars: 1 mm (equal for <bold>A–C</bold>); 0.2 mm (equal for <bold>D, E</bold>).</p></caption><graphic xmlns:xlink="http://www.w3.org/1999/xlink" xlink:href="zookeys-1240-327_article-149456__-g013.jpg" position="float" orientation="portrait" xlink:type="simple" id="oo_1348771.jpg"><uri content-type="original_file" xlink:type="simple">https://binary.pensoft.net/fig/1348771</uri></graphic></fig></tp:treatment-sec><tp:treatment-sec sec-type="distribution" id="SECID0EQ2AI"><title>Distribution.</title><p>China (Guizhou, Hubei; Fig. <xref ref-type="fig" rid="F23">23</xref>), Korea.</p></tp:treatment-sec><tp:treatment-sec sec-type="comments" id="SECID0E12AI"><title>Comments.</title><p>This species is easily confused with <italic><tp:taxon-name><tp:taxon-name-part taxon-name-part-type="genus" reg="Philodromus">P.</tp:taxon-name-part><tp:taxon-name-part taxon-name-part-type="species" reg="spinitarsis">spinitarsis</tp:taxon-name-part></tp:taxon-name></italic> due to its similar genital morphology. <xref ref-type="bibr" rid="B24">Jang et al. (2024a)</xref> described it as a new species based on specimens from Korea and pointed out that previous records of <italic><tp:taxon-name><tp:taxon-name-part taxon-name-part-type="genus" reg="Philodromus">P.</tp:taxon-name-part><tp:taxon-name-part taxon-name-part-type="species" reg="spinitarsis">spinitarsis</tp:taxon-name-part></tp:taxon-name></italic> in Korea in multiple studies were likely misidentifications, most of which should be attributed to <italic><tp:taxon-name><tp:taxon-name-part taxon-name-part-type="genus" reg="Philodromus">P.</tp:taxon-name-part><tp:taxon-name-part taxon-name-part-type="species" reg="paiki">paiki</tp:taxon-name-part></tp:taxon-name></italic>. It appears that many records of <italic><tp:taxon-name><tp:taxon-name-part taxon-name-part-type="genus" reg="Philodromus">P.</tp:taxon-name-part><tp:taxon-name-part taxon-name-part-type="species" reg="spinitarsis">spinitarsis</tp:taxon-name-part></tp:taxon-name></italic> in Chinese literature may also be misidentifications. However, since we have not examined the original specimens, our study is currently based on materials from Guizhou and Hubei provinces.</p><p><xref ref-type="bibr" rid="B33">Long et al. (2022)</xref> reported <italic><tp:taxon-name><tp:taxon-name-part taxon-name-part-type="genus" reg="Philodromus">P.</tp:taxon-name-part><tp:taxon-name-part taxon-name-part-type="species" reg="spinitarsis">spinitarsis</tp:taxon-name-part></tp:taxon-name></italic> as a new record for Guizhou Province based on specimens from Guiyang City but did not provide diagnostic illustrations. Upon re-examining the specimens from <xref ref-type="bibr" rid="B33">Long et al. (2022)</xref>, we determined that they should all belong to <italic><tp:taxon-name><tp:taxon-name-part taxon-name-part-type="genus" reg="Philodromus">P.</tp:taxon-name-part><tp:taxon-name-part taxon-name-part-type="species" reg="paiki">paiki</tp:taxon-name-part></tp:taxon-name></italic>. Therefore, there is currently no confirmed record of <italic><tp:taxon-name><tp:taxon-name-part taxon-name-part-type="genus" reg="Philodromus">P.</tp:taxon-name-part><tp:taxon-name-part taxon-name-part-type="species" reg="spinitarsis">spinitarsis</tp:taxon-name-part></tp:taxon-name></italic> in Guizhou. The newly available specimens indicate that this species is also distributed in Fanjingshan National Nature Reserve, Guizhou Province (Fig. <xref ref-type="fig" rid="F23">23A</xref>).</p><p>Several studies have recorded the presence of <italic><tp:taxon-name><tp:taxon-name-part taxon-name-part-type="genus" reg="Philodromus">P.</tp:taxon-name-part><tp:taxon-name-part taxon-name-part-type="species" reg="spinitarsis">spinitarsis</tp:taxon-name-part></tp:taxon-name></italic> in Hubei, such as <xref ref-type="bibr" rid="B65">Zhao (1993)</xref>, <xref ref-type="bibr" rid="B48">Song and Zhu (1997)</xref>, <xref ref-type="bibr" rid="B51">Song et al. (1999)</xref>, <xref ref-type="bibr" rid="B67">Zhu and Zhang (2011)</xref>, <xref ref-type="bibr" rid="B62">Yin et al. (2012)</xref>, <xref ref-type="bibr" rid="B64">Zhang et al. (2022)</xref>, but did not provide specific distribution points or coordinates. Additionally, the diagnostic illustrations provided are relatively crude and were not based on specimens from Hubei. Therefore, the reported distribution of <italic><tp:taxon-name><tp:taxon-name-part taxon-name-part-type="genus" reg="Philodromus">P.</tp:taxon-name-part><tp:taxon-name-part taxon-name-part-type="species" reg="spinitarsis">spinitarsis</tp:taxon-name-part></tp:taxon-name></italic> in Hubei remains questionable. Our various field trips in Hubei have not yielded any <italic><tp:taxon-name><tp:taxon-name-part taxon-name-part-type="genus" reg="Philodromus">P.</tp:taxon-name-part><tp:taxon-name-part taxon-name-part-type="species" reg="spinitarsis">spinitarsis</tp:taxon-name-part></tp:taxon-name></italic> specimens. In contrast, paired specimens of <italic><tp:taxon-name><tp:taxon-name-part taxon-name-part-type="genus" reg="Philodromus">P.</tp:taxon-name-part><tp:taxon-name-part taxon-name-part-type="species" reg="paiki">paiki</tp:taxon-name-part></tp:taxon-name></italic> were obtained from Jiugongshan National Nature Reserve (Fig. <xref ref-type="fig" rid="F23">23B</xref>). This paper represents the first formal report of the distribution of <italic><tp:taxon-name><tp:taxon-name-part taxon-name-part-type="genus" reg="Philodromus">P.</tp:taxon-name-part><tp:taxon-name-part taxon-name-part-type="species" reg="paiki">paiki</tp:taxon-name-part></tp:taxon-name></italic> in Hubei Province.</p></tp:treatment-sec><tp:treatment-sec><!--Section generated to contain objects referenced in tp:taxon-treatment.--><fig id="F1" position="float" orientation="portrait"><object-id xmlns:xlink="http://www.w3.org/1999/xlink" content-type="doi" xlink:type="simple">10.3897/zookeys.1240.149456.figure1</object-id><object-id xmlns:xlink="http://www.w3.org/1999/xlink" content-type="arpha" xlink:type="simple">DF8B867D-26B9-5015-A7EA-B5A8074B71F3</object-id><label>Figure 1.</label><caption><p>Sample collection locations for this project. Hubei Province <bold>1</bold> Jiugongshan National Nature Reserve <bold>2</bold> Hubei University of Science and Technology <bold>3</bold> Jiuling Mountain <bold>4</bold> Qizimei Mountain National Nature Reserve; Guizhou Province <bold>5</bold> Fanjingshan National Nature Reserve <bold>6</bold> Mayanghe National Nature Reserve <bold>7</bold> Xishui National Nature Reserve <bold>8</bold> Guiyang City, Kaiyang County <bold>9</bold> Guiyang City, Wudang District <bold>10</bold> Guiyang City, Yunyan District <bold>11</bold> Guiyang City, Huaxi District.</p></caption><graphic xmlns:xlink="http://www.w3.org/1999/xlink" xlink:href="zookeys-1240-327_article-149456__-g001.jpg" position="float" orientation="portrait" xlink:type="simple" id="oo_1348759.jpg"><uri content-type="original_file" xlink:type="simple">https://binary.pensoft.net/fig/1348759</uri></graphic></fig><fig id="F3" position="float" orientation="portrait"><object-id xmlns:xlink="http://www.w3.org/1999/xlink" content-type="doi" xlink:type="simple">10.3897/zookeys.1240.149456.figure3</object-id><object-id xmlns:xlink="http://www.w3.org/1999/xlink" content-type="arpha" xlink:type="simple">B93A7B4F-3043-5AB9-A60D-B8D9A9071E91</object-id><label>Figure 3.</label><caption><p>Living specimens of some <tp:taxon-name><tp:taxon-name-part taxon-name-part-type="family">Philodromidae</tp:taxon-name-part></tp:taxon-name> species treated in this paper <bold>A, B</bold><italic><tp:taxon-name><tp:taxon-name-part taxon-name-part-type="genus" reg="Philodromus">Philodromus</tp:taxon-name-part><tp:taxon-name-part taxon-name-part-type="species" reg="paiki">paiki</tp:taxon-name-part></tp:taxon-name></italic> (♂♀) <bold>C, D</bold><italic><tp:taxon-name><tp:taxon-name-part taxon-name-part-type="genus" reg="Philodromus">Philodromus</tp:taxon-name-part><tp:taxon-name-part taxon-name-part-type="species" reg="rufus">rufus</tp:taxon-name-part></tp:taxon-name></italic> (♂♀). Photographs by Q. Lu (Shenzhen).</p></caption><graphic xmlns:xlink="http://www.w3.org/1999/xlink" xlink:href="zookeys-1240-327_article-149456__-g003.jpg" position="float" orientation="portrait" xlink:type="simple" id="oo_1348761.jpg"><uri content-type="original_file" xlink:type="simple">https://binary.pensoft.net/fig/1348761</uri></graphic></fig><fig id="F23" position="float" orientation="portrait"><object-id xmlns:xlink="http://www.w3.org/1999/xlink" content-type="doi" xlink:type="simple">10.3897/zookeys.1240.149456.figure23</object-id><object-id xmlns:xlink="http://www.w3.org/1999/xlink" content-type="arpha" xlink:type="simple">C89D364B-7F7B-53DB-941F-8CC0633E8B65</object-id><label>Figure 23.</label><caption><p>Distribution records of the philodromid species in Guizhou Province (<bold>A</bold>) and Hubei Province (<bold>B</bold>).</p></caption><graphic xmlns:xlink="http://www.w3.org/1999/xlink" xlink:href="zookeys-1240-327_article-149456__-g023.jpg" position="float" orientation="portrait" xlink:type="simple" id="oo_1348781.jpg"><uri content-type="original_file" xlink:type="simple">https://binary.pensoft.net/fig/1348781</uri></graphic></fig><table-wrap id="T1" position="float" orientation="portrait"><label>Table 1.</label><caption><p>Voucher specimen information.</p></caption><table id="TID0EVKAI" rules="all"><tbody><tr><th rowspan="1" colspan="1">Specimen code</th><th rowspan="1" colspan="1">Sex</th><th rowspan="1" colspan="1">Genus</th><th rowspan="1" colspan="1">Species</th><th rowspan="1" colspan="1"><abbrev xmlns:xlink="http://www.w3.org/1999/xlink" xlink:title="cytochrome c oxidase subunit I" id="ABBRID0EZHAE" xlink:type="simple">COI</abbrev> GenBank accession no.</th><th rowspan="1" colspan="1">Sequence length</th></tr><tr><td rowspan="1" colspan="1">YHGY452</td><td rowspan="1" colspan="1">♂</td><td rowspan="1" colspan="1">
                  <italic>
                    <tp:taxon-name><tp:taxon-name-part taxon-name-part-type="genus" reg="Philodromus">Philodromus</tp:taxon-name-part></tp:taxon-name>
                  </italic>
                </td><td rowspan="1" colspan="1">
                  <italic>
                    <tp:taxon-name><tp:taxon-name-part taxon-name-part-type="genus" reg="Philodromus">P.</tp:taxon-name-part><tp:taxon-name-part taxon-name-part-type="species" reg="auricomus">auricomus</tp:taxon-name-part></tp:taxon-name>
                  </italic>
                </td><td rowspan="1" colspan="1" style="color: #396ba6">
                  <ext-link xmlns:xlink="http://www.w3.org/1999/xlink" ext-link-type="gen" xlink:href="PV557367" xlink:type="simple">PV557367</ext-link>
                </td><td rowspan="1" colspan="1">632 bp</td></tr><tr><td rowspan="1" colspan="1">YHGY490</td><td rowspan="1" colspan="1">♀</td><td rowspan="1" colspan="1">
                  <italic>
                    <tp:taxon-name><tp:taxon-name-part taxon-name-part-type="genus" reg="Philodromus">Philodromus</tp:taxon-name-part></tp:taxon-name>
                  </italic>
                </td><td rowspan="1" colspan="1">
                  <italic>
                    <tp:taxon-name><tp:taxon-name-part taxon-name-part-type="genus" reg="Philodromus">P.</tp:taxon-name-part><tp:taxon-name-part taxon-name-part-type="species" reg="auricomus">auricomus</tp:taxon-name-part></tp:taxon-name>
                  </italic>
                </td><td rowspan="1" colspan="1" style="color: #396ba6">
                  <ext-link xmlns:xlink="http://www.w3.org/1999/xlink" ext-link-type="gen" xlink:href="PV557368" xlink:type="simple">PV557368</ext-link>
                </td><td rowspan="1" colspan="1">632 bp</td></tr><tr><td rowspan="1" colspan="1">MYHPHI001</td><td rowspan="1" colspan="1">♀</td><td rowspan="1" colspan="1">
                  <italic>
                    <tp:taxon-name><tp:taxon-name-part taxon-name-part-type="genus" reg="Philodromus">Philodromus</tp:taxon-name-part></tp:taxon-name>
                  </italic>
                </td><td rowspan="1" colspan="1">
                  <italic>
                    <tp:taxon-name><tp:taxon-name-part taxon-name-part-type="genus" reg="Philodromus">P.</tp:taxon-name-part><tp:taxon-name-part taxon-name-part-type="species" reg="guiyang">guiyang</tp:taxon-name-part></tp:taxon-name>
                  </italic>
                </td><td rowspan="1" colspan="1" style="color: #396ba6">
                  <ext-link xmlns:xlink="http://www.w3.org/1999/xlink" ext-link-type="gen" xlink:href="PV557358" xlink:type="simple">PV557358</ext-link>
                </td><td rowspan="1" colspan="1">632 bp</td></tr><tr><td rowspan="1" colspan="1">YHGY213</td><td rowspan="1" colspan="1">♂</td><td rowspan="1" colspan="1">
                  <italic>
                    <tp:taxon-name><tp:taxon-name-part taxon-name-part-type="genus" reg="Philodromus">Philodromus</tp:taxon-name-part></tp:taxon-name>
                  </italic>
                </td><td rowspan="1" colspan="1">
                  <italic>
                    <tp:taxon-name><tp:taxon-name-part taxon-name-part-type="genus" reg="Philodromus">P.</tp:taxon-name-part><tp:taxon-name-part taxon-name-part-type="species" reg="guiyang">guiyang</tp:taxon-name-part></tp:taxon-name>
                  </italic>
                </td><td rowspan="1" colspan="1" style="color: #396ba6">
                  <ext-link xmlns:xlink="http://www.w3.org/1999/xlink" ext-link-type="gen" xlink:href="PV557360" xlink:type="simple">PV557360</ext-link>
                </td><td rowspan="1" colspan="1">632 bp</td></tr><tr><td rowspan="1" colspan="1">YHGY253</td><td rowspan="1" colspan="1">♀</td><td rowspan="1" colspan="1">
                  <italic>
                    <tp:taxon-name><tp:taxon-name-part taxon-name-part-type="genus" reg="Philodromus">Philodromus</tp:taxon-name-part></tp:taxon-name>
                  </italic>
                </td><td rowspan="1" colspan="1">
                  <italic>
                    <tp:taxon-name><tp:taxon-name-part taxon-name-part-type="genus" reg="Philodromus">P.</tp:taxon-name-part><tp:taxon-name-part taxon-name-part-type="species" reg="subaureolus">subaureolus</tp:taxon-name-part></tp:taxon-name>
                  </italic>
                </td><td rowspan="1" colspan="1" style="color: #396ba6">
                  <ext-link xmlns:xlink="http://www.w3.org/1999/xlink" ext-link-type="gen" xlink:href="PV557361" xlink:type="simple">PV557361</ext-link>
                </td><td rowspan="1" colspan="1">632 bp</td></tr><tr><td rowspan="1" colspan="1">YHGY254</td><td rowspan="1" colspan="1">♂</td><td rowspan="1" colspan="1">
                  <italic>
                    <tp:taxon-name><tp:taxon-name-part taxon-name-part-type="genus" reg="Philodromus">Philodromus</tp:taxon-name-part></tp:taxon-name>
                  </italic>
                </td><td rowspan="1" colspan="1">
                  <italic>
                    <tp:taxon-name><tp:taxon-name-part taxon-name-part-type="genus" reg="Philodromus">P.</tp:taxon-name-part><tp:taxon-name-part taxon-name-part-type="species" reg="subaureolus">subaureolus</tp:taxon-name-part></tp:taxon-name>
                  </italic>
                </td><td rowspan="1" colspan="1" style="color: #396ba6">
                  <ext-link xmlns:xlink="http://www.w3.org/1999/xlink" ext-link-type="gen" xlink:href="PV557362" xlink:type="simple">PV557362</ext-link>
                </td><td rowspan="1" colspan="1">632 bp</td></tr><tr><td rowspan="1" colspan="1">YHGY325</td><td rowspan="1" colspan="1">♀</td><td rowspan="1" colspan="1">
                  <italic>
                    <tp:taxon-name><tp:taxon-name-part taxon-name-part-type="genus" reg="Philodromus">Philodromus</tp:taxon-name-part></tp:taxon-name>
                  </italic>
                </td><td rowspan="1" colspan="1">
                  <italic>
                    <tp:taxon-name><tp:taxon-name-part taxon-name-part-type="genus" reg="Philodromus">P.</tp:taxon-name-part><tp:taxon-name-part taxon-name-part-type="species" reg="paiki">paiki</tp:taxon-name-part></tp:taxon-name>
                  </italic>
                </td><td rowspan="1" colspan="1" style="color: #396ba6">
                  <ext-link xmlns:xlink="http://www.w3.org/1999/xlink" ext-link-type="gen" xlink:href="PV557366" xlink:type="simple">PV557366</ext-link>
                </td><td rowspan="1" colspan="1">632 bp</td></tr><tr><td rowspan="1" colspan="1">YHPHI005</td><td rowspan="1" colspan="1">♂</td><td rowspan="1" colspan="1">
                  <italic>
                    <tp:taxon-name><tp:taxon-name-part taxon-name-part-type="genus" reg="Philodromus">Philodromus</tp:taxon-name-part></tp:taxon-name>
                  </italic>
                </td><td rowspan="1" colspan="1">
                  <italic>
                    <tp:taxon-name><tp:taxon-name-part taxon-name-part-type="genus" reg="Philodromus">P.</tp:taxon-name-part><tp:taxon-name-part taxon-name-part-type="species" reg="paiki">paiki</tp:taxon-name-part></tp:taxon-name>
                  </italic>
                </td><td rowspan="1" colspan="1" style="color: #396ba6">
                  <ext-link xmlns:xlink="http://www.w3.org/1999/xlink" ext-link-type="gen" xlink:href="PV557371" xlink:type="simple">PV557371</ext-link>
                </td><td rowspan="1" colspan="1">632 bp</td></tr><tr><td rowspan="1" colspan="1">YHGY304</td><td rowspan="1" colspan="1">♀</td><td rowspan="1" colspan="1">
                  <italic>
                    <tp:taxon-name><tp:taxon-name-part taxon-name-part-type="genus" reg="Philodromus">Philodromus</tp:taxon-name-part></tp:taxon-name>
                  </italic>
                </td><td rowspan="1" colspan="1">
                  <italic>
                    <tp:taxon-name><tp:taxon-name-part taxon-name-part-type="genus" reg="Philodromus">P.</tp:taxon-name-part><tp:taxon-name-part taxon-name-part-type="species" reg="rufus">rufus</tp:taxon-name-part></tp:taxon-name>
                  </italic>
                </td><td rowspan="1" colspan="1" style="color: #396ba6">
                  <ext-link xmlns:xlink="http://www.w3.org/1999/xlink" ext-link-type="gen" xlink:href="PV557365" xlink:type="simple">PV557365</ext-link>
                </td><td rowspan="1" colspan="1">632 bp</td></tr><tr><td rowspan="1" colspan="1">YHGY510</td><td rowspan="1" colspan="1">♂</td><td rowspan="1" colspan="1">
                  <italic>
                    <tp:taxon-name><tp:taxon-name-part taxon-name-part-type="genus" reg="Philodromus">Philodromus</tp:taxon-name-part></tp:taxon-name>
                  </italic>
                </td><td rowspan="1" colspan="1">
                  <italic>
                    <tp:taxon-name><tp:taxon-name-part taxon-name-part-type="genus" reg="Philodromus">P.</tp:taxon-name-part><tp:taxon-name-part taxon-name-part-type="species" reg="rufus">rufus</tp:taxon-name-part></tp:taxon-name>
                  </italic>
                </td><td rowspan="1" colspan="1" style="color: #396ba6">
                  <ext-link xmlns:xlink="http://www.w3.org/1999/xlink" ext-link-type="gen" xlink:href="PV557369" xlink:type="simple">PV557369</ext-link>
                </td><td rowspan="1" colspan="1">632 bp</td></tr><tr><td rowspan="1" colspan="1">YHGY511</td><td rowspan="1" colspan="1">♀</td><td rowspan="1" colspan="1">
                  <italic>
                    <tp:taxon-name><tp:taxon-name-part taxon-name-part-type="genus" reg="Philodromus">Philodromus</tp:taxon-name-part></tp:taxon-name>
                  </italic>
                </td><td rowspan="1" colspan="1">
                  <italic>
                    <tp:taxon-name><tp:taxon-name-part taxon-name-part-type="genus" reg="Philodromus">P.</tp:taxon-name-part><tp:taxon-name-part taxon-name-part-type="species" reg="rufus">rufus</tp:taxon-name-part></tp:taxon-name>
                  </italic>
                </td><td rowspan="1" colspan="1" style="color: #396ba6">
                  <ext-link xmlns:xlink="http://www.w3.org/1999/xlink" ext-link-type="gen" xlink:href="PV557370" xlink:type="simple">PV557370</ext-link>
                </td><td rowspan="1" colspan="1">632 bp</td></tr><tr><td rowspan="1" colspan="1">YHPHI008</td><td rowspan="1" colspan="1">♂</td><td rowspan="1" colspan="1">
                  <italic>
                    <tp:taxon-name><tp:taxon-name-part taxon-name-part-type="genus" reg="Sinodromus">Sinodromus</tp:taxon-name-part></tp:taxon-name>
                  </italic>
                </td><td rowspan="1" colspan="1"><italic><tp:taxon-name><tp:taxon-name-part taxon-name-part-type="genus" reg="Sinodromus">S.</tp:taxon-name-part><tp:taxon-name-part taxon-name-part-type="species" reg="lanyue">lanyue</tp:taxon-name-part></tp:taxon-name></italic> sp. nov.</td><td rowspan="1" colspan="1" style="color: #396ba6">
                  <ext-link xmlns:xlink="http://www.w3.org/1999/xlink" ext-link-type="gen" xlink:href="PV557372" xlink:type="simple">PV557372</ext-link>
                </td><td rowspan="1" colspan="1">632 bp</td></tr><tr><td rowspan="1" colspan="1">YHPHI009</td><td rowspan="1" colspan="1">♀</td><td rowspan="1" colspan="1">
                  <italic>
                    <tp:taxon-name><tp:taxon-name-part taxon-name-part-type="genus" reg="Sinodromus">Sinodromus</tp:taxon-name-part></tp:taxon-name>
                  </italic>
                </td><td rowspan="1" colspan="1"><italic><tp:taxon-name><tp:taxon-name-part taxon-name-part-type="genus" reg="Sinodromus">S.</tp:taxon-name-part><tp:taxon-name-part taxon-name-part-type="species" reg="lanyue">lanyue</tp:taxon-name-part></tp:taxon-name></italic> sp. nov.</td><td rowspan="1" colspan="1" style="color: #396ba6">
                  <ext-link xmlns:xlink="http://www.w3.org/1999/xlink" ext-link-type="gen" xlink:href="PV557373" xlink:type="simple">PV557373</ext-link>
                </td><td rowspan="1" colspan="1">632 bp</td></tr><tr><td rowspan="1" colspan="1">YHGY301</td><td rowspan="1" colspan="1">♂</td><td rowspan="1" colspan="1">
                  <italic>
                    <tp:taxon-name><tp:taxon-name-part taxon-name-part-type="genus" reg="Tibellus">Tibellus</tp:taxon-name-part></tp:taxon-name>
                  </italic>
                </td><td rowspan="1" colspan="1">
                  <italic>
                    <tp:taxon-name><tp:taxon-name-part taxon-name-part-type="genus" reg="Tibellus">T.</tp:taxon-name-part><tp:taxon-name-part taxon-name-part-type="species" reg="japonicus">japonicus</tp:taxon-name-part></tp:taxon-name>
                  </italic>
                </td><td rowspan="1" colspan="1" style="color: #396ba6">
                  <ext-link xmlns:xlink="http://www.w3.org/1999/xlink" ext-link-type="gen" xlink:href="PV557363" xlink:type="simple">PV557363</ext-link>
                </td><td rowspan="1" colspan="1">632 bp</td></tr><tr><td rowspan="1" colspan="1">YHGY303</td><td rowspan="1" colspan="1">♀</td><td rowspan="1" colspan="1">
                  <italic>
                    <tp:taxon-name><tp:taxon-name-part taxon-name-part-type="genus" reg="Tibellus">Tibellus</tp:taxon-name-part></tp:taxon-name>
                  </italic>
                </td><td rowspan="1" colspan="1">
                  <italic>
                    <tp:taxon-name><tp:taxon-name-part taxon-name-part-type="genus" reg="Tibellus">T.</tp:taxon-name-part><tp:taxon-name-part taxon-name-part-type="species" reg="japonicus">japonicus</tp:taxon-name-part></tp:taxon-name>
                  </italic>
                </td><td rowspan="1" colspan="1" style="color: #396ba6">
                  <ext-link xmlns:xlink="http://www.w3.org/1999/xlink" ext-link-type="gen" xlink:href="PV557364" xlink:type="simple">PV557364</ext-link>
                </td><td rowspan="1" colspan="1">632 bp</td></tr><tr><td rowspan="1" colspan="1">YHGY014</td><td rowspan="1" colspan="1">♀</td><td rowspan="1" colspan="1">
                  <italic>
                    <tp:taxon-name><tp:taxon-name-part taxon-name-part-type="genus" reg="Tibellus">Tibellus</tp:taxon-name-part></tp:taxon-name>
                  </italic>
                </td><td rowspan="1" colspan="1">
                  <italic>
                    <tp:taxon-name><tp:taxon-name-part taxon-name-part-type="genus" reg="Tibellus">T.</tp:taxon-name-part><tp:taxon-name-part taxon-name-part-type="species" reg="japonicus">japonicus</tp:taxon-name-part></tp:taxon-name>
                  </italic>
                </td><td rowspan="1" colspan="1" style="color: #396ba6">
                  <ext-link xmlns:xlink="http://www.w3.org/1999/xlink" ext-link-type="gen" xlink:href="PV557359" xlink:type="simple">PV557359</ext-link>
                </td><td rowspan="1" colspan="1">632 bp</td></tr></tbody></table></table-wrap></tp:treatment-sec><ref-list><ref id="B37"><mixed-citation xmlns:xlink="http://www.w3.org/1999/xlink" xlink:type="simple"><person-group><name name-style="western"><surname>Nakatsudi</surname><given-names>K</given-names></name></person-group> (<year>1942</year>) <article-title>Spiders from Heiho Prefecture, North Manchuria, China.</article-title><source>Acta Arachnologica</source><volume>7</volume>(<issue>1</issue>): <fpage>7</fpage>–<lpage>18</lpage>. <ext-link xlink:href="10.2476/asjaa.7.7" ext-link-type="doi" xlink:type="simple">https://doi.org/10.2476/asjaa.7.7</ext-link></mixed-citation></ref><ref id="B24"><mixed-citation xmlns:xlink="http://www.w3.org/1999/xlink" xlink:type="simple"><person-group><name name-style="western"><surname>Jang</surname><given-names>CM</given-names></name><name name-style="western"><surname>Lee</surname><given-names>SY</given-names></name><name name-style="western"><surname>Yoo</surname><given-names>JS</given-names></name><name name-style="western"><surname>Kim</surname><given-names>ST</given-names></name></person-group> (<year>2024a</year>) Description of <italic><tp:taxon-name><tp:taxon-name-part taxon-name-part-type="genus">Philodromus</tp:taxon-name-part><tp:taxon-name-part taxon-name-part-type="species">paiki</tp:taxon-name-part></tp:taxon-name></italic> sp. nov. and <italic><tp:taxon-name><tp:taxon-name-part taxon-name-part-type="genus">Philodromus</tp:taxon-name-part><tp:taxon-name-part taxon-name-part-type="species">spinitarsis</tp:taxon-name-part></tp:taxon-name></italic> Simon, 1895 (<tp:taxon-name><tp:taxon-name-part taxon-name-part-type="order">Araneae</tp:taxon-name-part></tp:taxon-name>: <tp:taxon-name><tp:taxon-name-part taxon-name-part-type="family">Philodromidae</tp:taxon-name-part></tp:taxon-name>) from Korea. Korean Journal of Environmental Biology 41(4)[2023]: 497–504. [publ. in January 2024] <ext-link xlink:href="10.11626/KJEB.2023.41.4.497" ext-link-type="doi" xlink:type="simple">https://doi.org/10.11626/KJEB.2023.41.4.497</ext-link></mixed-citation></ref><ref id="B43"><mixed-citation xmlns:xlink="http://www.w3.org/1999/xlink" xlink:type="simple"><person-group><name name-style="western"><surname>Paik</surname><given-names>KY</given-names></name></person-group> (<year>1979</year>) <article-title>Korean spiders of the genus <italic><tp:taxon-name><tp:taxon-name-part taxon-name-part-type="genus">Philodromus</tp:taxon-name-part></tp:taxon-name></italic> (<tp:taxon-name><tp:taxon-name-part taxon-name-part-type="order">Araneae</tp:taxon-name-part></tp:taxon-name>: <tp:taxon-name><tp:taxon-name-part taxon-name-part-type="family">Thomisidae</tp:taxon-name-part></tp:taxon-name>).</article-title><source>Research Review of Kyungpook National University</source><volume>28</volume>: <fpage>421</fpage>–<lpage>452</lpage>.</mixed-citation></ref><ref id="B27"><mixed-citation xmlns:xlink="http://www.w3.org/1999/xlink" xlink:type="simple"><person-group><name name-style="western"><surname>Kim</surname><given-names>JP</given-names></name><name name-style="western"><surname>Jung</surname><given-names>JY</given-names></name></person-group> (<year>2001</year>) <article-title>A revisional study of the spider family <tp:taxon-name><tp:taxon-name-part taxon-name-part-type="family">Philodromidae</tp:taxon-name-part></tp:taxon-name> O.P.-Cambridge, 1871 (<tp:taxon-name><tp:taxon-name-part taxon-name-part-type="class">Arachnida</tp:taxon-name-part></tp:taxon-name>: <tp:taxon-name><tp:taxon-name-part taxon-name-part-type="order">Araneae</tp:taxon-name-part></tp:taxon-name>) from Korea.</article-title><source>Korean Arachnology</source><volume>17</volume>: <fpage>185</fpage>–<lpage>222</lpage>.</mixed-citation></ref><ref id="B38"><mixed-citation xmlns:xlink="http://www.w3.org/1999/xlink" xlink:type="simple"><person-group><name name-style="western"><surname>Namkung</surname><given-names>J</given-names></name></person-group> (<year>2002</year>) <source>The spiders of Korea.</source><publisher-name>Kyo-Hak Publishing Co</publisher-name>, <publisher-loc>Seoul</publisher-loc>, <size units="page">648 pp</size>.</mixed-citation></ref><ref id="B39"><mixed-citation xmlns:xlink="http://www.w3.org/1999/xlink" xlink:type="simple"><person-group><name name-style="western"><surname>Namkung</surname><given-names>J</given-names></name></person-group> (<year>2003</year>) <source>The spiders of Korea, 2<sup>nd</sup> edn.</source><publisher-name>Kyo-Hak Publishing Co</publisher-name>, <publisher-loc>Seoul</publisher-loc>, <size units="page">648 pp</size>.</mixed-citation></ref><ref id="B28"><mixed-citation xmlns:xlink="http://www.w3.org/1999/xlink" xlink:type="simple"><person-group><name name-style="western"><surname>Kim</surname><given-names>ST</given-names></name><name name-style="western"><surname>Lee</surname><given-names>SY</given-names></name></person-group> (<year>2017</year>) <article-title><tp:taxon-name><tp:taxon-name-part taxon-name-part-type="phylum">Arthropoda</tp:taxon-name-part></tp:taxon-name>: <tp:taxon-name><tp:taxon-name-part taxon-name-part-type="class">Arachnida</tp:taxon-name-part></tp:taxon-name>: Aaraneae [sic]: <tp:taxon-name><tp:taxon-name-part taxon-name-part-type="family">Oecobiidae</tp:taxon-name-part></tp:taxon-name>, <tp:taxon-name><tp:taxon-name-part taxon-name-part-type="family">Oxyopidae</tp:taxon-name-part></tp:taxon-name>, <tp:taxon-name><tp:taxon-name-part taxon-name-part-type="family">Cybaeidae</tp:taxon-name-part></tp:taxon-name>, <tp:taxon-name><tp:taxon-name-part taxon-name-part-type="family">Dictynidae</tp:taxon-name-part></tp:taxon-name>, <tp:taxon-name><tp:taxon-name-part taxon-name-part-type="family">Sparassidae</tp:taxon-name-part></tp:taxon-name>, <tp:taxon-name><tp:taxon-name-part taxon-name-part-type="family">Philodromidae</tp:taxon-name-part></tp:taxon-name>. Spiders II.</article-title><source>Invertebrate Fauna of Korea</source><volume>21</volume>(<issue>42</issue>): <fpage>1</fpage>–<lpage>122</lpage>.</mixed-citation></ref><ref id="B33"><mixed-citation xmlns:xlink="http://www.w3.org/1999/xlink" xlink:type="simple"><person-group><name name-style="western"><surname>Long</surname><given-names>FY</given-names></name><name name-style="western"><surname>Deng</surname><given-names>LJ</given-names></name><name name-style="western"><surname>Mao</surname><given-names>JL</given-names></name><name name-style="western"><surname>Yu</surname><given-names>H</given-names></name></person-group> (<year>2022</year>) <article-title>A survey of genus <italic><tp:taxon-name><tp:taxon-name-part taxon-name-part-type="genus">Philodromus</tp:taxon-name-part></tp:taxon-name></italic> (<tp:taxon-name><tp:taxon-name-part taxon-name-part-type="order">Araneae</tp:taxon-name-part></tp:taxon-name>: <tp:taxon-name><tp:taxon-name-part taxon-name-part-type="family">Philodromidae</tp:taxon-name-part></tp:taxon-name>) from Guiyang, Guizhou, China, with description of a new species.</article-title><source>Acta Arachnologica Sinica</source><volume>31</volume>(<issue>2</issue>): <fpage>113</fpage>–<lpage>120</lpage>. <ext-link xlink:href="10.3969/j.issn.1005-9628.2022.02.009" ext-link-type="doi" xlink:type="simple">https://doi.org/10.3969/j.issn.1005-9628.2022.02.009</ext-link></mixed-citation></ref><ref id="B65"><mixed-citation xmlns:xlink="http://www.w3.org/1999/xlink" xlink:type="simple"><person-group><name name-style="western"><surname>Zhao</surname><given-names>JZ</given-names></name></person-group> (<year>1993</year>) <source>Spiders in the cotton fields in China.</source><publisher-name>Wuhan Publishing House</publisher-name>, <publisher-loc>Wuhan, China</publisher-loc>, <size units="page">552 pp</size>.</mixed-citation></ref><ref id="B48"><mixed-citation xmlns:xlink="http://www.w3.org/1999/xlink" xlink:type="simple"><person-group><name name-style="western"><surname>Song</surname><given-names>DX</given-names></name><name name-style="western"><surname>Zhu</surname><given-names>MS</given-names></name></person-group> (<year>1997</year>) <source>Fauna Sinica: <tp:taxon-name><tp:taxon-name-part taxon-name-part-type="class">Arachnida</tp:taxon-name-part></tp:taxon-name>: <tp:taxon-name><tp:taxon-name-part taxon-name-part-type="order">Araneae</tp:taxon-name-part></tp:taxon-name>: <tp:taxon-name><tp:taxon-name-part taxon-name-part-type="family">Thomisidae</tp:taxon-name-part></tp:taxon-name>, <tp:taxon-name><tp:taxon-name-part taxon-name-part-type="family">Philodromidae</tp:taxon-name-part></tp:taxon-name>.</source><publisher-name>Science Press</publisher-name>, <publisher-loc>Beijing</publisher-loc>, <size units="page">259 pp</size>.</mixed-citation></ref><ref id="B51"><mixed-citation xmlns:xlink="http://www.w3.org/1999/xlink" xlink:type="simple"><person-group><name name-style="western"><surname>Song</surname><given-names>DX</given-names></name><name name-style="western"><surname>Zhu</surname><given-names>MS</given-names></name><name name-style="western"><surname>Chen</surname><given-names>J</given-names></name></person-group> (<year>1999</year>) <source>The spiders of China.</source><publisher-name>Hebei Science and Technology Publishing House</publisher-name>, <publisher-loc>Shijiazhuang</publisher-loc>, <size units="page">640 pp</size>.</mixed-citation></ref><ref id="B67"><mixed-citation xmlns:xlink="http://www.w3.org/1999/xlink" xlink:type="simple"><person-group><name name-style="western"><surname>Zhu</surname><given-names>MS</given-names></name><name name-style="western"><surname>Zhang</surname><given-names>BS</given-names></name></person-group> (<year>2011</year>) <source>Spider Fauna of Henan: <tp:taxon-name><tp:taxon-name-part taxon-name-part-type="class">Arachnida</tp:taxon-name-part></tp:taxon-name>: <tp:taxon-name><tp:taxon-name-part taxon-name-part-type="order">Araneae</tp:taxon-name-part></tp:taxon-name>.</source><publisher-name>Science Press</publisher-name>, <publisher-loc>Beijing</publisher-loc>, <size units="page">558 pp</size>.</mixed-citation></ref><ref id="B62"><mixed-citation xmlns:xlink="http://www.w3.org/1999/xlink" xlink:type="simple"><person-group><name name-style="western"><surname>Yin</surname><given-names>CM</given-names></name><name name-style="western"><surname>Peng</surname><given-names>XJ</given-names></name><name name-style="western"><surname>Yan</surname><given-names>HM</given-names></name><name name-style="western"><surname>Bao</surname><given-names>YH</given-names></name><name name-style="western"><surname>Xu</surname><given-names>X</given-names></name><name name-style="western"><surname>Tang</surname><given-names>G</given-names></name><name name-style="western"><surname>Zhou</surname><given-names>QS</given-names></name><name name-style="western"><surname>Liu</surname><given-names>P</given-names></name></person-group> (<year>2012</year>) <source>Fauna Hunan: <tp:taxon-name><tp:taxon-name-part taxon-name-part-type="order">Araneae</tp:taxon-name-part></tp:taxon-name> in Hunan, China.</source><publisher-name>Hunan Science and Technology Press</publisher-name>, <publisher-loc>Changsha</publisher-loc>, <size units="page">1590 pp</size>.</mixed-citation></ref><ref id="B64"><mixed-citation xmlns:xlink="http://www.w3.org/1999/xlink" xlink:type="simple"><person-group><name name-style="western"><surname>Zhang</surname><given-names>F</given-names></name><name name-style="western"><surname>Peng</surname><given-names>JY</given-names></name><name name-style="western"><surname>Zhang</surname><given-names>BS</given-names></name></person-group> (<year>2022</year>) <source>Spiders of Mt. Xiaowutai.</source><publisher-name>Science Press</publisher-name>, <publisher-loc>Beijing</publisher-loc>, <size units="page">387 pp</size>.</mixed-citation></ref></ref-list></tp:taxon-treatment>
