# Supplementary material for: ﻿On small huntsman spiders (Araneae, Philodromidae) occurring in Guizhou and Hubei provinces, China
Source: Zookeys. 2025 Jun 9;1240:327–68. doi: 10.3897/zookeys.1240.149456 (PMC12171733; doi:10.3897/zookeys.1240.149456)
Supplement: XML Treatment for Philodromus rufus [file zookeys.1240.149456-treatment6.xml]

<!DOCTYPE tp:taxon-treatment
  PUBLIC "-//TaxonX//DTD Taxonomic Treatment Publishing DTD v0 20100105//EN" "tax-treatment-NSO.dtd">
<tp:taxon-treatment xmlns:tp="http://www.plazi.org/taxpub"><tp:treatment-meta><kwd-group><label>Taxon classification</label><kwd>
                <named-content content-type="kingdom">Animalia</named-content>
              </kwd><kwd>
                <named-content content-type="order">Araneae</named-content>
              </kwd><kwd>
                <named-content content-type="family">Philodromidae</named-content>
              </kwd></kwd-group><mixed-citation publication-type="journal"><person-group><name><surname>Zhang</surname><given-names>Jianshuang</given-names></name><name><surname>Zhang</surname><given-names>Chengwen</given-names></name><name><surname>Zhong</surname><given-names>Yang</given-names></name></person-group><article-title>﻿On small huntsman spiders (<tp:taxon-name><tp:taxon-name-part taxon-name-part-type="order">Araneae</tp:taxon-name-part></tp:taxon-name>, <tp:taxon-name><tp:taxon-name-part taxon-name-part-type="family">Philodromidae</tp:taxon-name-part></tp:taxon-name>) occurring in Guizhou and Hubei provinces, China</article-title><source>Zookeys</source><day>09</day><month>06</month><year>2025</year><volume>1240</volume><fpage>327</fpage><lpage>368</lpage><pub-id pub-id-type="doi">10.3897/zookeys.1240.149456</pub-id></mixed-citation></tp:treatment-meta><tp:nomenclature><label>﻿</label><tp:taxon-name>
              <object-id xmlns:xlink="http://www.w3.org/1999/xlink" content-type="arpha" xlink:type="simple">54DBB9BF-6D4B-5E9B-A1FD-0995D087E57A</object-id>
              <tp:taxon-name-part taxon-name-part-type="genus" reg="Philodromus">Philodromus</tp:taxon-name-part>
              <tp:taxon-name-part taxon-name-part-type="species" reg="rufus">rufus</tp:taxon-name-part>
            </tp:taxon-name><tp:taxon-authority>Walckenaer, 1826</tp:taxon-authority><xref ref-type="fig" rid="F1">Figs 1</xref><xref ref-type="fig" rid="F3">, 3C, D</xref><xref ref-type="fig" rid="F14">, 14</xref><xref ref-type="fig" rid="F15">, 15</xref><xref ref-type="fig" rid="F23">, 23A, B</xref><tp:nomenclature-citation-list><tp:nomenclature-citation><tp:taxon-name>
                  <tp:taxon-name-part taxon-name-part-type="genus" reg="Philodromus">Philodromus</tp:taxon-name-part>
                  <tp:taxon-name-part taxon-name-part-type="species" reg="rufus">rufus</tp:taxon-name-part>
                </tp:taxon-name><comment>Walckenaer, 1826: 91; <xref ref-type="bibr" rid="B54">Walckenaer 1837</xref>: 555 (♂); <xref ref-type="bibr" rid="B45">Simon 1875</xref>: 287 (♀); <xref ref-type="bibr" rid="B46">Simon 1932</xref>: 854, 884, figs 1299, 1301 (♂♀); <xref ref-type="bibr" rid="B66">Zhu and Wang 1963</xref>: 477, fig. 28 (♀); <xref ref-type="bibr" rid="B12">Dondale 1964</xref>: 825, figs 1, 2, 5, 7–9 (♂♀, S of <tp:taxon-name><tp:taxon-name-part taxon-name-part-type="genus" reg="Philodromus">P.</tp:taxon-name-part><tp:taxon-name-part taxon-name-part-type="species" reg="rufus">rufus</tp:taxon-name-part><tp:taxon-name-part taxon-name-part-type="subspecies" reg="virescens">virescens</tp:taxon-name-part></tp:taxon-name>); <xref ref-type="bibr" rid="B61">Yaginuma 1986</xref>: 216, fig. 121.3 (♀); <xref ref-type="bibr" rid="B51">Song et al. 1999</xref>: 476, fig. 271L (♀); <xref ref-type="bibr" rid="B2">Benjamin 2011</xref>: 19, fig. 62A–G (♂♀); <xref ref-type="bibr" rid="B62">Yin et al. 2012</xref>: 1248, fig. 670a, b (♀); <xref ref-type="bibr" rid="B28">Kim and Lee 2017</xref>: 76, fig. 43A–D, pl. 14 (♂♀); <xref ref-type="bibr" rid="B64">Zhang et al. 2022</xref>: 264, fig. 196A–G (♂♀); <xref ref-type="bibr" rid="B25">Jang et al. 2024b</xref>: 280, figs 1A–K, 2B, C (♂♀, S of <tp:taxon-name><tp:taxon-name-part taxon-name-part-type="genus" reg="Philodromus">P.</tp:taxon-name-part><tp:taxon-name-part taxon-name-part-type="species" reg="pseudoexilis">pseudoexilis</tp:taxon-name-part></tp:taxon-name>).</comment></tp:nomenclature-citation><tp:nomenclature-citation><tp:taxon-name>
                  <tp:taxon-name-part taxon-name-part-type="genus" reg="Philodromus">Philodromus</tp:taxon-name-part>
                  <tp:taxon-name-part taxon-name-part-type="species" reg="clarkii">clarkii</tp:taxon-name-part>
                </tp:taxon-name><comment>: <xref ref-type="bibr" rid="B4">Blackwall 1850</xref>: 338 (♂);</comment></tp:nomenclature-citation><tp:nomenclature-citation><tp:taxon-name>
                  <tp:taxon-name-part taxon-name-part-type="genus" reg="Artama">Artama</tp:taxon-name-part>
                  <tp:taxon-name-part taxon-name-part-type="species" reg="rufus">rufus</tp:taxon-name-part>
                </tp:taxon-name><comment>: <xref ref-type="bibr" rid="B44">Simon 1864</xref>: 416.</comment></tp:nomenclature-citation><tp:nomenclature-citation><tp:taxon-name>
                  <tp:taxon-name-part taxon-name-part-type="genus" reg="Philodromus">Philodromus</tp:taxon-name-part>
                  <tp:taxon-name-part taxon-name-part-type="species" reg="pellax">pellax</tp:taxon-name-part>
                </tp:taxon-name><comment>: <xref ref-type="bibr" rid="B22">Herman 1879</xref>: 219, 371 (♂♀).</comment></tp:nomenclature-citation><tp:nomenclature-citation><tp:taxon-name>
                  <tp:taxon-name-part taxon-name-part-type="genus" reg="Philodromus">Philodromus</tp:taxon-name-part>
                  <tp:taxon-name-part taxon-name-part-type="species" reg="clarae">clarae</tp:taxon-name-part>
                </tp:taxon-name><comment>: <xref ref-type="bibr" rid="B3">Bertkau 1880</xref>: 246, pl. 6, fig. 1 (♂♀).</comment></tp:nomenclature-citation><tp:nomenclature-citation><tp:taxon-name>
                  <tp:taxon-name-part taxon-name-part-type="genus" reg="Philodromus">Philodromus</tp:taxon-name-part>
                  <tp:taxon-name-part taxon-name-part-type="species" reg="pictus">pictus</tp:taxon-name-part>
                </tp:taxon-name><comment>: <xref ref-type="bibr" rid="B19">Emerton 1892</xref>: 373, pl. 31, fig. 2 (♂♀); <xref ref-type="bibr" rid="B20">Emerton 1902</xref>: 37, figs 108–110 (♂♀).</comment></tp:nomenclature-citation><tp:nomenclature-citation><tp:taxon-name>
                  <tp:taxon-name-part taxon-name-part-type="genus" reg="Philodromus">Philodromus</tp:taxon-name-part>
                  <tp:taxon-name-part taxon-name-part-type="species" reg="exilis">exilis</tp:taxon-name-part>
                </tp:taxon-name><comment>: <xref ref-type="bibr" rid="B1">Banks 1892</xref>: 63, pl. 2, fig. 40 (♀).</comment></tp:nomenclature-citation><tp:nomenclature-citation><tp:taxon-name>
                  <tp:taxon-name-part taxon-name-part-type="genus" reg="Philodromus">Philodromus</tp:taxon-name-part>
                  <tp:taxon-name-part taxon-name-part-type="species" reg="rufus">rufus</tp:taxon-name-part>
                  <tp:taxon-name-part taxon-name-part-type="subspecies" reg="virescens">virescens</tp:taxon-name-part>
                </tp:taxon-name><comment>: <xref ref-type="bibr" rid="B46">Simon 1932</xref>: 854, 885 (♀).</comment></tp:nomenclature-citation><tp:nomenclature-citation><tp:taxon-name>
                  <tp:taxon-name-part taxon-name-part-type="genus" reg="Philodromus">Philodromus</tp:taxon-name-part>
                  <tp:taxon-name-part taxon-name-part-type="species" reg="pseudoexilis">pseudoexilis</tp:taxon-name-part>
                </tp:taxon-name><comment>: <xref ref-type="bibr" rid="B43">Paik 1979</xref>: 437, figs 81–89 (♂♀); <xref ref-type="bibr" rid="B27">Kim and Jung 2001</xref>: 199, figs 41–45 (♂♀).<sup><xref ref-type="fn" rid="en3">3</xref></sup></comment></tp:nomenclature-citation></tp:nomenclature-citation-list></tp:nomenclature><tp:treatment-sec sec-type="material" id="SECID0E2KBI"><title>Material examined.</title><p><bold>China</bold>: Guizhou Province: • 1♀, Guiyang City, Wudang District, Baoli Park; <named-content xmlns:xlink="http://www.w3.org/1999/xlink" content-type="dwc:verbatimCoordinates" xlink:type="simple"><named-content content-type="geo-json" specific-use="{&#34;type&#34;:&#34;Point&#34;,&#34;coordinates&#34;:[106.750000,26.630000]}" id="NCID0EGLBI" xlink:type="simple">26.63°N, 106.75°E</named-content></named-content>; 1310 m a.s.l.; 5 June 2017; H. Yu et al. leg. • 1♂, 1♀ (YHGY510 and YHGY511 used for sequencing, GenBank accession numbers in Table <xref ref-type="table" rid="T1">1</xref>), Guiyang City, Huaxi District, University Town; <named-content xmlns:xlink="http://www.w3.org/1999/xlink" content-type="dwc:verbatimCoordinates" xlink:type="simple"><named-content content-type="geo-json" specific-use="{&#34;type&#34;:&#34;Point&#34;,&#34;coordinates&#34;:[106.650000,26.380000]}" id="NCID0ESLBI" xlink:type="simple">26.38°N, 106.65°E</named-content></named-content>; 1173 m a.s.l.; 15 July 2024; Q. Jiang et al. leg. • 1♂, 2♀ (1♀, YHGY304 used for sequencing, GenBank accession numbers in Table <xref ref-type="table" rid="T1">1</xref>), Guiyang City, Huaxi District, Dangwu Town, Xiaba Village; <named-content xmlns:xlink="http://www.w3.org/1999/xlink" content-type="dwc:verbatimCoordinates" xlink:type="simple"><named-content content-type="geo-json" specific-use="{&#34;type&#34;:&#34;Point&#34;,&#34;coordinates&#34;:[106.600000,26.380000]}" id="NCID0E5LBI" xlink:type="simple">26.38°N, 106.60°E</named-content></named-content>; 1138 m a.s.l.; 19 May 2022; H. Yu et al. leg. • 1♀, Guiyang City, Huaxi District, Gao po Miao Town, Diba Village; <named-content xmlns:xlink="http://www.w3.org/1999/xlink" content-type="dwc:verbatimCoordinates" xlink:type="simple"><named-content content-type="geo-json" specific-use="{&#34;type&#34;:&#34;Point&#34;,&#34;coordinates&#34;:[106.850000,26.260000]}" id="NCID0EGMBI" xlink:type="simple">26.26°N, 106.85°E</named-content></named-content>; 1216 m a.s.l.; 21 May 2022; H. Yu et al. leg. • 1♀, Tongren City, Fanjingshan National Nature Reserve, Yinjiang Tujia and Miao Autonomous County, Guantai Mountain; <named-content xmlns:xlink="http://www.w3.org/1999/xlink" content-type="dwc:verbatimCoordinates" xlink:type="simple"><named-content content-type="geo-json" specific-use="{&#34;type&#34;:&#34;Point&#34;,&#34;coordinates&#34;:[108.690000,27.980000]}" id="NCID0EOMBI" xlink:type="simple">27.98°N, 108.69°E</named-content></named-content>; 1025 m a.s.l.; 20 July 2021; H. Yu et al. leg.; Hubei Province: • 1♂, 1♀, Xianning City, Jiugongshan National Nature Reserve, Yunzhonghu Scenic Area; <named-content xmlns:xlink="http://www.w3.org/1999/xlink" content-type="dwc:verbatimCoordinates" xlink:type="simple"><named-content content-type="geo-json" specific-use="{&#34;type&#34;:&#34;Point&#34;,&#34;coordinates&#34;:[114.650000,29.390000]}" id="NCID0EWMBI" xlink:type="simple">29.39°N, 114.65°E</named-content></named-content>; 480 m a.s.l.; 3 July 2020; Q. Lu et al. leg.</p></tp:treatment-sec><tp:treatment-sec sec-type="diagnosis" id="SECID0E2MBI"><title>Diagnosis and description.</title><p>See <xref ref-type="bibr" rid="B43">Paik (1979)</xref>, <xref ref-type="bibr" rid="B48">Song and Zhu (1997)</xref>, <xref ref-type="bibr" rid="B62">Yin et al. (2012)</xref> and <xref ref-type="bibr" rid="B25">Jang et al. (2024b)</xref>. Habitus as in Figs <xref ref-type="fig" rid="F14">14A–C</xref>, <xref ref-type="fig" rid="F15">15A–C</xref>. Male palp as in Fig. <xref ref-type="fig" rid="F14">14D–F</xref>, epigyne as in Fig. <xref ref-type="fig" rid="F15">15D, E</xref>.</p><fig id="F14" position="float" orientation="portrait"><object-id xmlns:xlink="http://www.w3.org/1999/xlink" content-type="doi" xlink:type="simple">10.3897/zookeys.1240.149456.figure14</object-id><object-id xmlns:xlink="http://www.w3.org/1999/xlink" content-type="arpha" xlink:type="simple">E3EB651B-C669-57D8-970C-A725249DFC90</object-id><label>Figure 14.</label><caption><p><italic><tp:taxon-name><tp:taxon-name-part taxon-name-part-type="genus" reg="Philodromus">Philodromus</tp:taxon-name-part><tp:taxon-name-part taxon-name-part-type="species" reg="rufus">rufus</tp:taxon-name-part></tp:taxon-name></italic>, male, habitus (<bold>A–C</bold>) and left palp (<bold>D–F</bold>) <bold>A</bold> dorsal view <bold>B</bold> ventral view <bold>C</bold> lateral view <bold>D</bold> prolateral view <bold>E</bold> ventral view <bold>F</bold> retrolateral view. Abbreviations: <abbrev xmlns:xlink="http://www.w3.org/1999/xlink" xlink:title="ascending part of sperm duct loop" id="ABBRID0EEPBI" xlink:type="simple">aSDL</abbrev> = ascending part of sperm duct loop; <abbrev xmlns:xlink="http://www.w3.org/1999/xlink" xlink:title="conductor" id="ABBRID0EIPBI" xlink:type="simple">Con</abbrev> = conductor; <abbrev xmlns:xlink="http://www.w3.org/1999/xlink" xlink:title="cymbium" id="ABBRID0EMPBI" xlink:type="simple">Cy</abbrev> = cymbium; <abbrev xmlns:xlink="http://www.w3.org/1999/xlink" xlink:title="descending part of sperm duct loop" id="ABBRID0EQPBI" xlink:type="simple">dSDL</abbrev> = descending part of sperm duct loop; <abbrev xmlns:xlink="http://www.w3.org/1999/xlink" xlink:title="embolus" id="ABBRID0EUPBI" xlink:type="simple">Em</abbrev> = embolus; <abbrev xmlns:xlink="http://www.w3.org/1999/xlink" xlink:title="embolic base" id="ABBRID0EYPBI" xlink:type="simple">EmB</abbrev> = embolic base; <abbrev xmlns:xlink="http://www.w3.org/1999/xlink" xlink:title="embolic tip" id="ABBRID0E3PBI" xlink:type="simple">EmT</abbrev> = embolic tip; <abbrev xmlns:xlink="http://www.w3.org/1999/xlink" xlink:title="prolateral part of conductor" id="ABBRID0EAQBI" xlink:type="simple">pCon</abbrev> = prolateral part of conductor; <abbrev xmlns:xlink="http://www.w3.org/1999/xlink" xlink:title="retrolateral tibial apophysis" id="ABBRID0EEQBI" xlink:type="simple">RTA</abbrev> = retrolateral tibial apophysis; <abbrev xmlns:xlink="http://www.w3.org/1999/xlink" xlink:title="retrolateral tegular projection" id="ABBRID0EIQBI" xlink:type="simple">RTP</abbrev> = retrolateral tegular projection; <abbrev xmlns:xlink="http://www.w3.org/1999/xlink" xlink:title="tip of conductor" id="ABBRID0EMQBI" xlink:type="simple">tCon</abbrev> = tip of conductor; <abbrev xmlns:xlink="http://www.w3.org/1999/xlink" xlink:title="tegulum" id="ABBRID0EQQBI" xlink:type="simple">Te</abbrev> = tegulum; <abbrev xmlns:xlink="http://www.w3.org/1999/xlink" xlink:title="ventral tibial apophysis" id="ABBRID0EUQBI" xlink:type="simple">VTA</abbrev> = ventral tibial apophysis. Scale bars: 1 mm (equal for <bold>A–C</bold>); 0.2 mm (equal for <bold>D–F</bold>).</p></caption><graphic xmlns:xlink="http://www.w3.org/1999/xlink" xlink:href="zookeys-1240-327_article-149456__-g014.jpg" position="float" orientation="portrait" xlink:type="simple" id="oo_1348772.jpg"><uri content-type="original_file" xlink:type="simple">https://binary.pensoft.net/fig/1348772</uri></graphic></fig><fig id="F15" position="float" orientation="portrait"><object-id xmlns:xlink="http://www.w3.org/1999/xlink" content-type="doi" xlink:type="simple">10.3897/zookeys.1240.149456.figure15</object-id><object-id xmlns:xlink="http://www.w3.org/1999/xlink" content-type="arpha" xlink:type="simple">9B05DFBC-7EAC-54AB-A518-57BE1C53B12E</object-id><label>Figure 15.</label><caption><p><italic><tp:taxon-name><tp:taxon-name-part taxon-name-part-type="genus" reg="Philodromus">Philodromus</tp:taxon-name-part><tp:taxon-name-part taxon-name-part-type="species" reg="rufus">rufus</tp:taxon-name-part></tp:taxon-name></italic>, female, habitus (<bold>A–C</bold>) and epigyne (<bold>D, E</bold>) <bold>A</bold> dorsal view <bold>B</bold> ventral view <bold>C</bold> lateral view <bold>D</bold> ventral view <bold>E</bold> dorsal view. Abbreviations: <abbrev xmlns:xlink="http://www.w3.org/1999/xlink" xlink:title="copulatory duct" id="ABBRID0ECSBI" xlink:type="simple">CD</abbrev> = copulatory duct; <abbrev xmlns:xlink="http://www.w3.org/1999/xlink" xlink:title="epigynal groove" id="ABBRID0EGSBI" xlink:type="simple">EG</abbrev> = epigynal groove; <abbrev xmlns:xlink="http://www.w3.org/1999/xlink" xlink:title="fertilisation duct" id="ABBRID0EKSBI" xlink:type="simple">FD</abbrev> = fertilisation duct; <abbrev xmlns:xlink="http://www.w3.org/1999/xlink" xlink:title="glandular head" id="ABBRID0EOSBI" xlink:type="simple">GH</abbrev> = glandular head; <abbrev xmlns:xlink="http://www.w3.org/1999/xlink" xlink:title="median septum" id="ABBRID0ESSBI" xlink:type="simple">MS</abbrev> = median septum; R = receptaculum; <abbrev xmlns:xlink="http://www.w3.org/1999/xlink" xlink:title="rim of median septum" id="ABBRID0EWSBI" xlink:type="simple">rMS</abbrev> = rim of median septum (teal green line); <abbrev xmlns:xlink="http://www.w3.org/1999/xlink" xlink:title="rim of sclerotised epigynal fold" id="ABBRID0E1SBI" xlink:type="simple">rSEF</abbrev> = rim of sclerotised epigynal fold (blue line); <abbrev xmlns:xlink="http://www.w3.org/1999/xlink" xlink:title="sclerotised epigynal fold" id="ABBRID0E5SBI" xlink:type="simple">SEF</abbrev> = sclerotised epigynal fold. Scale bars: 1 mm (equal for <bold>A–C</bold>); 0.2 mm (equal for <bold>D, E</bold>).</p></caption><graphic xmlns:xlink="http://www.w3.org/1999/xlink" xlink:href="zookeys-1240-327_article-149456__-g015.jpg" position="float" orientation="portrait" xlink:type="simple" id="oo_1348773.jpg"><uri content-type="original_file" xlink:type="simple">https://binary.pensoft.net/fig/1348773</uri></graphic></fig></tp:treatment-sec><tp:treatment-sec sec-type="distribution" id="SECID0ELTBI"><title>Distribution.</title><p>North America, Europe, Turkey, Caucasus, Russia (Europe to Far East), Kazakhstan, Iran, Central Asia, Mongolia, China (Fujian, Yunnan, Sichuan, Xizang, Shanxi, Hebei, Gansu, Qinghai, Inner Mongolia, Liaoning, Jilin, Guizhou, Ningxia, Shandong, Shaanxi; distribution records in Guizhou and Hubei as in Fig. <xref ref-type="fig" rid="F23">23</xref>), Korea, Japan.</p></tp:treatment-sec><tp:treatment-sec sec-type="comments" id="SECID0EVTBI"><title>Comments.</title><p>This species is widely distributed and has been reported from several countries and regions across the Palearctic (<xref ref-type="bibr" rid="B57">WSC 2025</xref>). In China, the species has distribution records in multiple provinces, but there were no formal records of its presence in Guizhou Province before 2022, and no formal records in Hubei to date. <xref ref-type="bibr" rid="B33">Long et al. (2022)</xref> reported it as a new record for Guizhou based on specimens from Guiyang but did not provide diagnostic illustrations. Newly available specimens indicate that the species is also distributed in Fanjingshan National Nature Reserve in Guizhou Province and Jiugongshan National Nature Reserve in Hubei Province (Fig. <xref ref-type="fig" rid="F23">23</xref>). This paper represents the first formal report of the species’ distribution in Hubei Province.</p></tp:treatment-sec><tp:treatment-sec><!--Section generated to contain objects referenced in tp:taxon-treatment.--><fig id="F1" position="float" orientation="portrait"><object-id xmlns:xlink="http://www.w3.org/1999/xlink" content-type="doi" xlink:type="simple">10.3897/zookeys.1240.149456.figure1</object-id><object-id xmlns:xlink="http://www.w3.org/1999/xlink" content-type="arpha" xlink:type="simple">DF8B867D-26B9-5015-A7EA-B5A8074B71F3</object-id><label>Figure 1.</label><caption><p>Sample collection locations for this project. Hubei Province <bold>1</bold> Jiugongshan National Nature Reserve <bold>2</bold> Hubei University of Science and Technology <bold>3</bold> Jiuling Mountain <bold>4</bold> Qizimei Mountain National Nature Reserve; Guizhou Province <bold>5</bold> Fanjingshan National Nature Reserve <bold>6</bold> Mayanghe National Nature Reserve <bold>7</bold> Xishui National Nature Reserve <bold>8</bold> Guiyang City, Kaiyang County <bold>9</bold> Guiyang City, Wudang District <bold>10</bold> Guiyang City, Yunyan District <bold>11</bold> Guiyang City, Huaxi District.</p></caption><graphic xmlns:xlink="http://www.w3.org/1999/xlink" xlink:href="zookeys-1240-327_article-149456__-g001.jpg" position="float" orientation="portrait" xlink:type="simple" id="oo_1348759.jpg"><uri content-type="original_file" xlink:type="simple">https://binary.pensoft.net/fig/1348759</uri></graphic></fig><fig id="F3" position="float" orientation="portrait"><object-id xmlns:xlink="http://www.w3.org/1999/xlink" content-type="doi" xlink:type="simple">10.3897/zookeys.1240.149456.figure3</object-id><object-id xmlns:xlink="http://www.w3.org/1999/xlink" content-type="arpha" xlink:type="simple">B93A7B4F-3043-5AB9-A60D-B8D9A9071E91</object-id><label>Figure 3.</label><caption><p>Living specimens of some <tp:taxon-name><tp:taxon-name-part taxon-name-part-type="family">Philodromidae</tp:taxon-name-part></tp:taxon-name> species treated in this paper <bold>A, B</bold><italic><tp:taxon-name><tp:taxon-name-part taxon-name-part-type="genus" reg="Philodromus">Philodromus</tp:taxon-name-part><tp:taxon-name-part taxon-name-part-type="species" reg="paiki">paiki</tp:taxon-name-part></tp:taxon-name></italic> (♂♀) <bold>C, D</bold><italic><tp:taxon-name><tp:taxon-name-part taxon-name-part-type="genus" reg="Philodromus">Philodromus</tp:taxon-name-part><tp:taxon-name-part taxon-name-part-type="species" reg="rufus">rufus</tp:taxon-name-part></tp:taxon-name></italic> (♂♀). Photographs by Q. Lu (Shenzhen).</p></caption><graphic xmlns:xlink="http://www.w3.org/1999/xlink" xlink:href="zookeys-1240-327_article-149456__-g003.jpg" position="float" orientation="portrait" xlink:type="simple" id="oo_1348761.jpg"><uri content-type="original_file" xlink:type="simple">https://binary.pensoft.net/fig/1348761</uri></graphic></fig><fig id="F23" position="float" orientation="portrait"><object-id xmlns:xlink="http://www.w3.org/1999/xlink" content-type="doi" xlink:type="simple">10.3897/zookeys.1240.149456.figure23</object-id><object-id xmlns:xlink="http://www.w3.org/1999/xlink" content-type="arpha" xlink:type="simple">C89D364B-7F7B-53DB-941F-8CC0633E8B65</object-id><label>Figure 23.</label><caption><p>Distribution records of the philodromid species in Guizhou Province (<bold>A</bold>) and Hubei Province (<bold>B</bold>).</p></caption><graphic xmlns:xlink="http://www.w3.org/1999/xlink" xlink:href="zookeys-1240-327_article-149456__-g023.jpg" position="float" orientation="portrait" xlink:type="simple" id="oo_1348781.jpg"><uri content-type="original_file" xlink:type="simple">https://binary.pensoft.net/fig/1348781</uri></graphic></fig><table-wrap id="T1" position="float" orientation="portrait"><label>Table 1.</label><caption><p>Voucher specimen information.</p></caption><table id="TID0EVKAI" rules="all"><tbody><tr><th rowspan="1" colspan="1">Specimen code</th><th rowspan="1" colspan="1">Sex</th><th rowspan="1" colspan="1">Genus</th><th rowspan="1" colspan="1">Species</th><th rowspan="1" colspan="1"><abbrev xmlns:xlink="http://www.w3.org/1999/xlink" xlink:title="cytochrome c oxidase subunit I" id="ABBRID0EZHAE" xlink:type="simple">COI</abbrev> GenBank accession no.</th><th rowspan="1" colspan="1">Sequence length</th></tr><tr><td rowspan="1" colspan="1">YHGY452</td><td rowspan="1" colspan="1">♂</td><td rowspan="1" colspan="1">
                  <italic>
                    <tp:taxon-name><tp:taxon-name-part taxon-name-part-type="genus" reg="Philodromus">Philodromus</tp:taxon-name-part></tp:taxon-name>
                  </italic>
                </td><td rowspan="1" colspan="1">
                  <italic>
                    <tp:taxon-name><tp:taxon-name-part taxon-name-part-type="genus" reg="Philodromus">P.</tp:taxon-name-part><tp:taxon-name-part taxon-name-part-type="species" reg="auricomus">auricomus</tp:taxon-name-part></tp:taxon-name>
                  </italic>
                </td><td rowspan="1" colspan="1" style="color: #396ba6">
                  <ext-link xmlns:xlink="http://www.w3.org/1999/xlink" ext-link-type="gen" xlink:href="PV557367" xlink:type="simple">PV557367</ext-link>
                </td><td rowspan="1" colspan="1">632 bp</td></tr><tr><td rowspan="1" colspan="1">YHGY490</td><td rowspan="1" colspan="1">♀</td><td rowspan="1" colspan="1">
                  <italic>
                    <tp:taxon-name><tp:taxon-name-part taxon-name-part-type="genus" reg="Philodromus">Philodromus</tp:taxon-name-part></tp:taxon-name>
                  </italic>
                </td><td rowspan="1" colspan="1">
                  <italic>
                    <tp:taxon-name><tp:taxon-name-part taxon-name-part-type="genus" reg="Philodromus">P.</tp:taxon-name-part><tp:taxon-name-part taxon-name-part-type="species" reg="auricomus">auricomus</tp:taxon-name-part></tp:taxon-name>
                  </italic>
                </td><td rowspan="1" colspan="1" style="color: #396ba6">
                  <ext-link xmlns:xlink="http://www.w3.org/1999/xlink" ext-link-type="gen" xlink:href="PV557368" xlink:type="simple">PV557368</ext-link>
                </td><td rowspan="1" colspan="1">632 bp</td></tr><tr><td rowspan="1" colspan="1">MYHPHI001</td><td rowspan="1" colspan="1">♀</td><td rowspan="1" colspan="1">
                  <italic>
                    <tp:taxon-name><tp:taxon-name-part taxon-name-part-type="genus" reg="Philodromus">Philodromus</tp:taxon-name-part></tp:taxon-name>
                  </italic>
                </td><td rowspan="1" colspan="1">
                  <italic>
                    <tp:taxon-name><tp:taxon-name-part taxon-name-part-type="genus" reg="Philodromus">P.</tp:taxon-name-part><tp:taxon-name-part taxon-name-part-type="species" reg="guiyang">guiyang</tp:taxon-name-part></tp:taxon-name>
                  </italic>
                </td><td rowspan="1" colspan="1" style="color: #396ba6">
                  <ext-link xmlns:xlink="http://www.w3.org/1999/xlink" ext-link-type="gen" xlink:href="PV557358" xlink:type="simple">PV557358</ext-link>
                </td><td rowspan="1" colspan="1">632 bp</td></tr><tr><td rowspan="1" colspan="1">YHGY213</td><td rowspan="1" colspan="1">♂</td><td rowspan="1" colspan="1">
                  <italic>
                    <tp:taxon-name><tp:taxon-name-part taxon-name-part-type="genus" reg="Philodromus">Philodromus</tp:taxon-name-part></tp:taxon-name>
                  </italic>
                </td><td rowspan="1" colspan="1">
                  <italic>
                    <tp:taxon-name><tp:taxon-name-part taxon-name-part-type="genus" reg="Philodromus">P.</tp:taxon-name-part><tp:taxon-name-part taxon-name-part-type="species" reg="guiyang">guiyang</tp:taxon-name-part></tp:taxon-name>
                  </italic>
                </td><td rowspan="1" colspan="1" style="color: #396ba6">
                  <ext-link xmlns:xlink="http://www.w3.org/1999/xlink" ext-link-type="gen" xlink:href="PV557360" xlink:type="simple">PV557360</ext-link>
                </td><td rowspan="1" colspan="1">632 bp</td></tr><tr><td rowspan="1" colspan="1">YHGY253</td><td rowspan="1" colspan="1">♀</td><td rowspan="1" colspan="1">
                  <italic>
                    <tp:taxon-name><tp:taxon-name-part taxon-name-part-type="genus" reg="Philodromus">Philodromus</tp:taxon-name-part></tp:taxon-name>
                  </italic>
                </td><td rowspan="1" colspan="1">
                  <italic>
                    <tp:taxon-name><tp:taxon-name-part taxon-name-part-type="genus" reg="Philodromus">P.</tp:taxon-name-part><tp:taxon-name-part taxon-name-part-type="species" reg="subaureolus">subaureolus</tp:taxon-name-part></tp:taxon-name>
                  </italic>
                </td><td rowspan="1" colspan="1" style="color: #396ba6">
                  <ext-link xmlns:xlink="http://www.w3.org/1999/xlink" ext-link-type="gen" xlink:href="PV557361" xlink:type="simple">PV557361</ext-link>
                </td><td rowspan="1" colspan="1">632 bp</td></tr><tr><td rowspan="1" colspan="1">YHGY254</td><td rowspan="1" colspan="1">♂</td><td rowspan="1" colspan="1">
                  <italic>
                    <tp:taxon-name><tp:taxon-name-part taxon-name-part-type="genus" reg="Philodromus">Philodromus</tp:taxon-name-part></tp:taxon-name>
                  </italic>
                </td><td rowspan="1" colspan="1">
                  <italic>
                    <tp:taxon-name><tp:taxon-name-part taxon-name-part-type="genus" reg="Philodromus">P.</tp:taxon-name-part><tp:taxon-name-part taxon-name-part-type="species" reg="subaureolus">subaureolus</tp:taxon-name-part></tp:taxon-name>
                  </italic>
                </td><td rowspan="1" colspan="1" style="color: #396ba6">
                  <ext-link xmlns:xlink="http://www.w3.org/1999/xlink" ext-link-type="gen" xlink:href="PV557362" xlink:type="simple">PV557362</ext-link>
                </td><td rowspan="1" colspan="1">632 bp</td></tr><tr><td rowspan="1" colspan="1">YHGY325</td><td rowspan="1" colspan="1">♀</td><td rowspan="1" colspan="1">
                  <italic>
                    <tp:taxon-name><tp:taxon-name-part taxon-name-part-type="genus" reg="Philodromus">Philodromus</tp:taxon-name-part></tp:taxon-name>
                  </italic>
                </td><td rowspan="1" colspan="1">
                  <italic>
                    <tp:taxon-name><tp:taxon-name-part taxon-name-part-type="genus" reg="Philodromus">P.</tp:taxon-name-part><tp:taxon-name-part taxon-name-part-type="species" reg="paiki">paiki</tp:taxon-name-part></tp:taxon-name>
                  </italic>
                </td><td rowspan="1" colspan="1" style="color: #396ba6">
                  <ext-link xmlns:xlink="http://www.w3.org/1999/xlink" ext-link-type="gen" xlink:href="PV557366" xlink:type="simple">PV557366</ext-link>
                </td><td rowspan="1" colspan="1">632 bp</td></tr><tr><td rowspan="1" colspan="1">YHPHI005</td><td rowspan="1" colspan="1">♂</td><td rowspan="1" colspan="1">
                  <italic>
                    <tp:taxon-name><tp:taxon-name-part taxon-name-part-type="genus" reg="Philodromus">Philodromus</tp:taxon-name-part></tp:taxon-name>
                  </italic>
                </td><td rowspan="1" colspan="1">
                  <italic>
                    <tp:taxon-name><tp:taxon-name-part taxon-name-part-type="genus" reg="Philodromus">P.</tp:taxon-name-part><tp:taxon-name-part taxon-name-part-type="species" reg="paiki">paiki</tp:taxon-name-part></tp:taxon-name>
                  </italic>
                </td><td rowspan="1" colspan="1" style="color: #396ba6">
                  <ext-link xmlns:xlink="http://www.w3.org/1999/xlink" ext-link-type="gen" xlink:href="PV557371" xlink:type="simple">PV557371</ext-link>
                </td><td rowspan="1" colspan="1">632 bp</td></tr><tr><td rowspan="1" colspan="1">YHGY304</td><td rowspan="1" colspan="1">♀</td><td rowspan="1" colspan="1">
                  <italic>
                    <tp:taxon-name><tp:taxon-name-part taxon-name-part-type="genus" reg="Philodromus">Philodromus</tp:taxon-name-part></tp:taxon-name>
                  </italic>
                </td><td rowspan="1" colspan="1">
                  <italic>
                    <tp:taxon-name><tp:taxon-name-part taxon-name-part-type="genus" reg="Philodromus">P.</tp:taxon-name-part><tp:taxon-name-part taxon-name-part-type="species" reg="rufus">rufus</tp:taxon-name-part></tp:taxon-name>
                  </italic>
                </td><td rowspan="1" colspan="1" style="color: #396ba6">
                  <ext-link xmlns:xlink="http://www.w3.org/1999/xlink" ext-link-type="gen" xlink:href="PV557365" xlink:type="simple">PV557365</ext-link>
                </td><td rowspan="1" colspan="1">632 bp</td></tr><tr><td rowspan="1" colspan="1">YHGY510</td><td rowspan="1" colspan="1">♂</td><td rowspan="1" colspan="1">
                  <italic>
                    <tp:taxon-name><tp:taxon-name-part taxon-name-part-type="genus" reg="Philodromus">Philodromus</tp:taxon-name-part></tp:taxon-name>
                  </italic>
                </td><td rowspan="1" colspan="1">
                  <italic>
                    <tp:taxon-name><tp:taxon-name-part taxon-name-part-type="genus" reg="Philodromus">P.</tp:taxon-name-part><tp:taxon-name-part taxon-name-part-type="species" reg="rufus">rufus</tp:taxon-name-part></tp:taxon-name>
                  </italic>
                </td><td rowspan="1" colspan="1" style="color: #396ba6">
                  <ext-link xmlns:xlink="http://www.w3.org/1999/xlink" ext-link-type="gen" xlink:href="PV557369" xlink:type="simple">PV557369</ext-link>
                </td><td rowspan="1" colspan="1">632 bp</td></tr><tr><td rowspan="1" colspan="1">YHGY511</td><td rowspan="1" colspan="1">♀</td><td rowspan="1" colspan="1">
                  <italic>
                    <tp:taxon-name><tp:taxon-name-part taxon-name-part-type="genus" reg="Philodromus">Philodromus</tp:taxon-name-part></tp:taxon-name>
                  </italic>
                </td><td rowspan="1" colspan="1">
                  <italic>
                    <tp:taxon-name><tp:taxon-name-part taxon-name-part-type="genus" reg="Philodromus">P.</tp:taxon-name-part><tp:taxon-name-part taxon-name-part-type="species" reg="rufus">rufus</tp:taxon-name-part></tp:taxon-name>
                  </italic>
                </td><td rowspan="1" colspan="1" style="color: #396ba6">
                  <ext-link xmlns:xlink="http://www.w3.org/1999/xlink" ext-link-type="gen" xlink:href="PV557370" xlink:type="simple">PV557370</ext-link>
                </td><td rowspan="1" colspan="1">632 bp</td></tr><tr><td rowspan="1" colspan="1">YHPHI008</td><td rowspan="1" colspan="1">♂</td><td rowspan="1" colspan="1">
                  <italic>
                    <tp:taxon-name><tp:taxon-name-part taxon-name-part-type="genus" reg="Sinodromus">Sinodromus</tp:taxon-name-part></tp:taxon-name>
                  </italic>
                </td><td rowspan="1" colspan="1"><italic><tp:taxon-name><tp:taxon-name-part taxon-name-part-type="genus" reg="Sinodromus">S.</tp:taxon-name-part><tp:taxon-name-part taxon-name-part-type="species" reg="lanyue">lanyue</tp:taxon-name-part></tp:taxon-name></italic> sp. nov.</td><td rowspan="1" colspan="1" style="color: #396ba6">
                  <ext-link xmlns:xlink="http://www.w3.org/1999/xlink" ext-link-type="gen" xlink:href="PV557372" xlink:type="simple">PV557372</ext-link>
                </td><td rowspan="1" colspan="1">632 bp</td></tr><tr><td rowspan="1" colspan="1">YHPHI009</td><td rowspan="1" colspan="1">♀</td><td rowspan="1" colspan="1">
                  <italic>
                    <tp:taxon-name><tp:taxon-name-part taxon-name-part-type="genus" reg="Sinodromus">Sinodromus</tp:taxon-name-part></tp:taxon-name>
                  </italic>
                </td><td rowspan="1" colspan="1"><italic><tp:taxon-name><tp:taxon-name-part taxon-name-part-type="genus" reg="Sinodromus">S.</tp:taxon-name-part><tp:taxon-name-part taxon-name-part-type="species" reg="lanyue">lanyue</tp:taxon-name-part></tp:taxon-name></italic> sp. nov.</td><td rowspan="1" colspan="1" style="color: #396ba6">
                  <ext-link xmlns:xlink="http://www.w3.org/1999/xlink" ext-link-type="gen" xlink:href="PV557373" xlink:type="simple">PV557373</ext-link>
                </td><td rowspan="1" colspan="1">632 bp</td></tr><tr><td rowspan="1" colspan="1">YHGY301</td><td rowspan="1" colspan="1">♂</td><td rowspan="1" colspan="1">
                  <italic>
                    <tp:taxon-name><tp:taxon-name-part taxon-name-part-type="genus" reg="Tibellus">Tibellus</tp:taxon-name-part></tp:taxon-name>
                  </italic>
                </td><td rowspan="1" colspan="1">
                  <italic>
                    <tp:taxon-name><tp:taxon-name-part taxon-name-part-type="genus" reg="Tibellus">T.</tp:taxon-name-part><tp:taxon-name-part taxon-name-part-type="species" reg="japonicus">japonicus</tp:taxon-name-part></tp:taxon-name>
                  </italic>
                </td><td rowspan="1" colspan="1" style="color: #396ba6">
                  <ext-link xmlns:xlink="http://www.w3.org/1999/xlink" ext-link-type="gen" xlink:href="PV557363" xlink:type="simple">PV557363</ext-link>
                </td><td rowspan="1" colspan="1">632 bp</td></tr><tr><td rowspan="1" colspan="1">YHGY303</td><td rowspan="1" colspan="1">♀</td><td rowspan="1" colspan="1">
                  <italic>
                    <tp:taxon-name><tp:taxon-name-part taxon-name-part-type="genus" reg="Tibellus">Tibellus</tp:taxon-name-part></tp:taxon-name>
                  </italic>
                </td><td rowspan="1" colspan="1">
                  <italic>
                    <tp:taxon-name><tp:taxon-name-part taxon-name-part-type="genus" reg="Tibellus">T.</tp:taxon-name-part><tp:taxon-name-part taxon-name-part-type="species" reg="japonicus">japonicus</tp:taxon-name-part></tp:taxon-name>
                  </italic>
                </td><td rowspan="1" colspan="1" style="color: #396ba6">
                  <ext-link xmlns:xlink="http://www.w3.org/1999/xlink" ext-link-type="gen" xlink:href="PV557364" xlink:type="simple">PV557364</ext-link>
                </td><td rowspan="1" colspan="1">632 bp</td></tr><tr><td rowspan="1" colspan="1">YHGY014</td><td rowspan="1" colspan="1">♀</td><td rowspan="1" colspan="1">
                  <italic>
                    <tp:taxon-name><tp:taxon-name-part taxon-name-part-type="genus" reg="Tibellus">Tibellus</tp:taxon-name-part></tp:taxon-name>
                  </italic>
                </td><td rowspan="1" colspan="1">
                  <italic>
                    <tp:taxon-name><tp:taxon-name-part taxon-name-part-type="genus" reg="Tibellus">T.</tp:taxon-name-part><tp:taxon-name-part taxon-name-part-type="species" reg="japonicus">japonicus</tp:taxon-name-part></tp:taxon-name>
                  </italic>
                </td><td rowspan="1" colspan="1" style="color: #396ba6">
                  <ext-link xmlns:xlink="http://www.w3.org/1999/xlink" ext-link-type="gen" xlink:href="PV557359" xlink:type="simple">PV557359</ext-link>
                </td><td rowspan="1" colspan="1">632 bp</td></tr></tbody></table></table-wrap><fn-group><fn id="en3"><p>For full list of taxonomic references, see WSC (2025).</p></fn></fn-group></tp:treatment-sec><ref-list><ref id="B54"><mixed-citation xmlns:xlink="http://www.w3.org/1999/xlink" xlink:type="simple"><person-group><name name-style="western"><surname>Walckenaer</surname><given-names>CA</given-names></name></person-group> (<year>1837</year>) Histoire naturelle des insectes. Aptères. Tome premier. Roret, Paris, 682 pp [pls 1–15]. <ext-link xlink:href="10.5962/bhl.title.61095" ext-link-type="doi" xlink:type="simple">https://doi.org/10.5962/bhl.title.61095</ext-link></mixed-citation></ref><ref id="B45"><mixed-citation xmlns:xlink="http://www.w3.org/1999/xlink" xlink:type="simple"><person-group><name name-style="western"><surname>Simon</surname><given-names>E</given-names></name></person-group> (<year>1875</year>) Les Arachnides de France. Tome seconde. Contenant les familles des <tp:taxon-name><tp:taxon-name-part taxon-name-part-type="family">Urocteidae</tp:taxon-name-part></tp:taxon-name>, <tp:taxon-name><tp:taxon-name-part taxon-name-part-type="family">Agelenidae</tp:taxon-name-part></tp:taxon-name>, <tp:taxon-name><tp:taxon-name-part taxon-name-part-type="family">Thomisidae</tp:taxon-name-part></tp:taxon-name> et <tp:taxon-name><tp:taxon-name-part taxon-name-part-type="family">Sparassidae</tp:taxon-name-part></tp:taxon-name>. Roret, Paris, 360 pp [pls 4–8].</mixed-citation></ref><ref id="B46"><mixed-citation xmlns:xlink="http://www.w3.org/1999/xlink" xlink:type="simple"><person-group><name name-style="western"><surname>Simon</surname><given-names>E</given-names></name></person-group> (<year>1932</year>) Les arachnides de France. Synopsis générale et catalogue des espèces françaises de l’ordre des <tp:taxon-name><tp:taxon-name-part taxon-name-part-type="order">Araneae</tp:taxon-name-part></tp:taxon-name>. Tome VI. 4e partie. Roret, Paris, 773–978.</mixed-citation></ref><ref id="B66"><mixed-citation xmlns:xlink="http://www.w3.org/1999/xlink" xlink:type="simple"><person-group><name name-style="western"><surname>Zhu</surname><given-names>CD</given-names></name><name name-style="western"><surname>Wang</surname><given-names>FZ</given-names></name></person-group> (<year>1963</year>) <tp:taxon-name><tp:taxon-name-part taxon-name-part-type="family">Thomisidae</tp:taxon-name-part></tp:taxon-name> of China, I. Journal of Jilin Medical University 5: 471–488 [pls 4–7].</mixed-citation></ref><ref id="B12"><mixed-citation xmlns:xlink="http://www.w3.org/1999/xlink" xlink:type="simple"><person-group><name name-style="western"><surname>Dondale</surname><given-names>CD</given-names></name></person-group> (<year>1964</year>) Sexual behavior and its application to a species problem in the spider genus <italic><tp:taxon-name><tp:taxon-name-part taxon-name-part-type="genus">Philodromus</tp:taxon-name-part></tp:taxon-name></italic> (<tp:taxon-name><tp:taxon-name-part taxon-name-part-type="order">Araneae</tp:taxon-name-part></tp:taxon-name>: <tp:taxon-name><tp:taxon-name-part taxon-name-part-type="family">Thomisidae</tp:taxon-name-part></tp:taxon-name>). Canadian Journal of Zoology 42(5): 817–827 [pl. 1]. <ext-link xlink:href="10.1139/z64-080" ext-link-type="doi" xlink:type="simple">https://doi.org/10.1139/z64-080</ext-link></mixed-citation></ref><ref id="B61"><mixed-citation xmlns:xlink="http://www.w3.org/1999/xlink" xlink:type="simple"><person-group><name name-style="western"><surname>Yaginuma</surname><given-names>T</given-names></name></person-group> (<year>1986</year>) Spiders of Japan in color (new ed.). Hoikusha Publishing Co., Osaka, 305 pp [64 pls].</mixed-citation></ref><ref id="B51"><mixed-citation xmlns:xlink="http://www.w3.org/1999/xlink" xlink:type="simple"><person-group><name name-style="western"><surname>Song</surname><given-names>DX</given-names></name><name name-style="western"><surname>Zhu</surname><given-names>MS</given-names></name><name name-style="western"><surname>Chen</surname><given-names>J</given-names></name></person-group> (<year>1999</year>) <source>The spiders of China.</source><publisher-name>Hebei Science and Technology Publishing House</publisher-name>, <publisher-loc>Shijiazhuang</publisher-loc>, <size units="page">640 pp</size>.</mixed-citation></ref><ref id="B2"><mixed-citation xmlns:xlink="http://www.w3.org/1999/xlink" xlink:type="simple"><person-group><name name-style="western"><surname>Benjamin</surname><given-names>SP</given-names></name></person-group> (<year>2011</year>) <article-title>Phylogenetics and comparative morphology of crab spiders (<tp:taxon-name><tp:taxon-name-part taxon-name-part-type="order">Araneae</tp:taxon-name-part></tp:taxon-name>: Dionycha, <tp:taxon-name><tp:taxon-name-part taxon-name-part-type="family">Thomisidae</tp:taxon-name-part></tp:taxon-name>).</article-title><source>Zootaxa</source><volume>3080</volume>(<issue>1</issue>): <fpage>1</fpage>–<lpage>108</lpage>. <ext-link xlink:href="10.11646/zootaxa.3080.1.1" ext-link-type="doi" xlink:type="simple">https://doi.org/10.11646/zootaxa.3080.1.1</ext-link></mixed-citation></ref><ref id="B62"><mixed-citation xmlns:xlink="http://www.w3.org/1999/xlink" xlink:type="simple"><person-group><name name-style="western"><surname>Yin</surname><given-names>CM</given-names></name><name name-style="western"><surname>Peng</surname><given-names>XJ</given-names></name><name name-style="western"><surname>Yan</surname><given-names>HM</given-names></name><name name-style="western"><surname>Bao</surname><given-names>YH</given-names></name><name name-style="western"><surname>Xu</surname><given-names>X</given-names></name><name name-style="western"><surname>Tang</surname><given-names>G</given-names></name><name name-style="western"><surname>Zhou</surname><given-names>QS</given-names></name><name name-style="western"><surname>Liu</surname><given-names>P</given-names></name></person-group> (<year>2012</year>) <source>Fauna Hunan: <tp:taxon-name><tp:taxon-name-part taxon-name-part-type="order">Araneae</tp:taxon-name-part></tp:taxon-name> in Hunan, China.</source><publisher-name>Hunan Science and Technology Press</publisher-name>, <publisher-loc>Changsha</publisher-loc>, <size units="page">1590 pp</size>.</mixed-citation></ref><ref id="B28"><mixed-citation xmlns:xlink="http://www.w3.org/1999/xlink" xlink:type="simple"><person-group><name name-style="western"><surname>Kim</surname><given-names>ST</given-names></name><name name-style="western"><surname>Lee</surname><given-names>SY</given-names></name></person-group> (<year>2017</year>) <article-title><tp:taxon-name><tp:taxon-name-part taxon-name-part-type="phylum">Arthropoda</tp:taxon-name-part></tp:taxon-name>: <tp:taxon-name><tp:taxon-name-part taxon-name-part-type="class">Arachnida</tp:taxon-name-part></tp:taxon-name>: Aaraneae [sic]: <tp:taxon-name><tp:taxon-name-part taxon-name-part-type="family">Oecobiidae</tp:taxon-name-part></tp:taxon-name>, <tp:taxon-name><tp:taxon-name-part taxon-name-part-type="family">Oxyopidae</tp:taxon-name-part></tp:taxon-name>, <tp:taxon-name><tp:taxon-name-part taxon-name-part-type="family">Cybaeidae</tp:taxon-name-part></tp:taxon-name>, <tp:taxon-name><tp:taxon-name-part taxon-name-part-type="family">Dictynidae</tp:taxon-name-part></tp:taxon-name>, <tp:taxon-name><tp:taxon-name-part taxon-name-part-type="family">Sparassidae</tp:taxon-name-part></tp:taxon-name>, <tp:taxon-name><tp:taxon-name-part taxon-name-part-type="family">Philodromidae</tp:taxon-name-part></tp:taxon-name>. Spiders II.</article-title><source>Invertebrate Fauna of Korea</source><volume>21</volume>(<issue>42</issue>): <fpage>1</fpage>–<lpage>122</lpage>.</mixed-citation></ref><ref id="B64"><mixed-citation xmlns:xlink="http://www.w3.org/1999/xlink" xlink:type="simple"><person-group><name name-style="western"><surname>Zhang</surname><given-names>F</given-names></name><name name-style="western"><surname>Peng</surname><given-names>JY</given-names></name><name name-style="western"><surname>Zhang</surname><given-names>BS</given-names></name></person-group> (<year>2022</year>) <source>Spiders of Mt. Xiaowutai.</source><publisher-name>Science Press</publisher-name>, <publisher-loc>Beijing</publisher-loc>, <size units="page">387 pp</size>.</mixed-citation></ref><ref id="B25"><mixed-citation xmlns:xlink="http://www.w3.org/1999/xlink" xlink:type="simple"><person-group><name name-style="western"><surname>Jang</surname><given-names>CM</given-names></name><name name-style="western"><surname>Yoo</surname><given-names>JS</given-names></name><name name-style="western"><surname>Kim</surname><given-names>ST</given-names></name></person-group> (<year>2024b</year>) <article-title>Description of <italic><tp:taxon-name><tp:taxon-name-part taxon-name-part-type="genus">Philodromus</tp:taxon-name-part><tp:taxon-name-part taxon-name-part-type="species">rufus</tp:taxon-name-part></tp:taxon-name></italic> Walckenaer, 1826 with a new synonym (<tp:taxon-name><tp:taxon-name-part taxon-name-part-type="order">Araneae</tp:taxon-name-part></tp:taxon-name>: <tp:taxon-name><tp:taxon-name-part taxon-name-part-type="family">Philodromidae</tp:taxon-name-part></tp:taxon-name>) from Korea.</article-title><source>Hangug Hwangyeong Saengmul Haghoeji</source><volume>42</volume>(<issue>3</issue>): <fpage>279</fpage>–<lpage>287</lpage>. <ext-link xlink:href="10.11626/KJEB.2024.42.3.279" ext-link-type="doi" xlink:type="simple">https://doi.org/10.11626/KJEB.2024.42.3.279</ext-link></mixed-citation></ref><ref id="B4"><mixed-citation xmlns:xlink="http://www.w3.org/1999/xlink" xlink:type="simple"><person-group><name name-style="western"><surname>Blackwall</surname><given-names>J</given-names></name></person-group> (<year>1850</year>) <article-title>Descriptions of some newly discovered species and characters of a new genus of <tp:taxon-name><tp:taxon-name-part taxon-name-part-type="order">Araneida</tp:taxon-name-part></tp:taxon-name>.</article-title><source>Annals &amp; Magazine of Natural History</source><volume>6</volume>(<issue>2</issue>): <fpage>336</fpage>–<lpage>344</lpage>. <ext-link xlink:href="https://www.biodiversitylibrary.org/part/61144" ext-link-type="uri" xlink:type="simple">https://www.biodiversitylibrary.org/part/61144</ext-link></mixed-citation></ref><ref id="B44"><mixed-citation xmlns:xlink="http://www.w3.org/1999/xlink" xlink:type="simple"><person-group><name name-style="western"><surname>Simon</surname><given-names>E</given-names></name></person-group> (<year>1864</year>) Histoire naturelle des araignées (aranéides). Paris, 540 pp. <ext-link xlink:href="10.5962/bhl.title.47654" ext-link-type="doi" xlink:type="simple">https://doi.org/10.5962/bhl.title.47654</ext-link></mixed-citation></ref><ref id="B22"><mixed-citation xmlns:xlink="http://www.w3.org/1999/xlink" xlink:type="simple"><person-group><name name-style="western"><surname>Herman</surname><given-names>O</given-names></name></person-group> (<year>1879</year>) <article-title>Magyarország pók-faunája.</article-title><source>Budapest</source><volume>3</volume>: <fpage>1</fpage>–<lpage>394</lpage>. <ext-link xlink:href="10.5962/bhl.title.9704" ext-link-type="doi" xlink:type="simple">https://doi.org/10.5962/bhl.title.9704</ext-link></mixed-citation></ref><ref id="B3"><mixed-citation xmlns:xlink="http://www.w3.org/1999/xlink" xlink:type="simple"><person-group><name name-style="western"><surname>Bertkau</surname><given-names>P</given-names></name></person-group> (<year>1880</year>) Verzeichniss der bisher bei Bonn beobachteten Spinnen. Verhandlungen des Naturhistorischen Vereins der Preussischen Rheinlande und Westfalens 37: 215–343 [pl. 6], Correspondenzblatt 154–161, Sitzungsberichte 282–285.</mixed-citation></ref><ref id="B19"><mixed-citation xmlns:xlink="http://www.w3.org/1999/xlink" xlink:type="simple"><person-group><name name-style="western"><surname>Emerton</surname><given-names>JH</given-names></name></person-group> (<year>1892</year>) <article-title>New England spiders of the family <tp:taxon-name><tp:taxon-name-part taxon-name-part-type="family">Thomisidae</tp:taxon-name-part></tp:taxon-name>.</article-title><source>Transactions of the Connecticut Academy of Arts and Sciences</source><volume>8</volume>: <fpage>359</fpage>–<lpage>381</lpage>. <ext-link xlink:href="10.5962/bhl.part.22327" ext-link-type="doi" xlink:type="simple">https://doi.org/10.5962/bhl.part.22327</ext-link></mixed-citation></ref><ref id="B20"><mixed-citation xmlns:xlink="http://www.w3.org/1999/xlink" xlink:type="simple"><person-group><name name-style="western"><surname>Emerton</surname><given-names>JH</given-names></name></person-group> (<year>1902</year>) The common spiders of the United States. Boston, 225 pp. <ext-link xlink:href="10.5962/bhl.title.5617" ext-link-type="doi" xlink:type="simple">https://doi.org/10.5962/bhl.title.5617</ext-link></mixed-citation></ref><ref id="B1"><mixed-citation xmlns:xlink="http://www.w3.org/1999/xlink" xlink:type="simple"><person-group><name name-style="western"><surname>Banks</surname><given-names>N</given-names></name></person-group> (<year>1892</year>) The spider fauna of the Upper Cayuga Lake Basin. Proceedings of the Academy of Natural Sciences of Philadelphia 44: 11–81 [pls 1–5]. <ext-link xlink:href="https://www.jstor.org/stable/4061845" ext-link-type="uri" xlink:type="simple">https://www.jstor.org/stable/4061845</ext-link></mixed-citation></ref><ref id="B43"><mixed-citation xmlns:xlink="http://www.w3.org/1999/xlink" xlink:type="simple"><person-group><name name-style="western"><surname>Paik</surname><given-names>KY</given-names></name></person-group> (<year>1979</year>) <article-title>Korean spiders of the genus <italic><tp:taxon-name><tp:taxon-name-part taxon-name-part-type="genus">Philodromus</tp:taxon-name-part></tp:taxon-name></italic> (<tp:taxon-name><tp:taxon-name-part taxon-name-part-type="order">Araneae</tp:taxon-name-part></tp:taxon-name>: <tp:taxon-name><tp:taxon-name-part taxon-name-part-type="family">Thomisidae</tp:taxon-name-part></tp:taxon-name>).</article-title><source>Research Review of Kyungpook National University</source><volume>28</volume>: <fpage>421</fpage>–<lpage>452</lpage>.</mixed-citation></ref><ref id="B27"><mixed-citation xmlns:xlink="http://www.w3.org/1999/xlink" xlink:type="simple"><person-group><name name-style="western"><surname>Kim</surname><given-names>JP</given-names></name><name name-style="western"><surname>Jung</surname><given-names>JY</given-names></name></person-group> (<year>2001</year>) <article-title>A revisional study of the spider family <tp:taxon-name><tp:taxon-name-part taxon-name-part-type="family">Philodromidae</tp:taxon-name-part></tp:taxon-name> O.P.-Cambridge, 1871 (<tp:taxon-name><tp:taxon-name-part taxon-name-part-type="class">Arachnida</tp:taxon-name-part></tp:taxon-name>: <tp:taxon-name><tp:taxon-name-part taxon-name-part-type="order">Araneae</tp:taxon-name-part></tp:taxon-name>) from Korea.</article-title><source>Korean Arachnology</source><volume>17</volume>: <fpage>185</fpage>–<lpage>222</lpage>.</mixed-citation></ref><ref id="B48"><mixed-citation xmlns:xlink="http://www.w3.org/1999/xlink" xlink:type="simple"><person-group><name name-style="western"><surname>Song</surname><given-names>DX</given-names></name><name name-style="western"><surname>Zhu</surname><given-names>MS</given-names></name></person-group> (<year>1997</year>) <source>Fauna Sinica: <tp:taxon-name><tp:taxon-name-part taxon-name-part-type="class">Arachnida</tp:taxon-name-part></tp:taxon-name>: <tp:taxon-name><tp:taxon-name-part taxon-name-part-type="order">Araneae</tp:taxon-name-part></tp:taxon-name>: <tp:taxon-name><tp:taxon-name-part taxon-name-part-type="family">Thomisidae</tp:taxon-name-part></tp:taxon-name>, <tp:taxon-name><tp:taxon-name-part taxon-name-part-type="family">Philodromidae</tp:taxon-name-part></tp:taxon-name>.</source><publisher-name>Science Press</publisher-name>, <publisher-loc>Beijing</publisher-loc>, <size units="page">259 pp</size>.</mixed-citation></ref><ref id="B57"><mixed-citation xmlns:xlink="http://www.w3.org/1999/xlink" xlink:type="simple">WSC (<year>2025</year>) World Spider Catalog. Version 25.5. Natural History Museum Bern. <ext-link xlink:href="http://wsc.nmbe.ch" ext-link-type="uri" xlink:type="simple">http://wsc.nmbe.ch</ext-link> [accessed on 12 January 2025]</mixed-citation></ref><ref id="B33"><mixed-citation xmlns:xlink="http://www.w3.org/1999/xlink" xlink:type="simple"><person-group><name name-style="western"><surname>Long</surname><given-names>FY</given-names></name><name name-style="western"><surname>Deng</surname><given-names>LJ</given-names></name><name name-style="western"><surname>Mao</surname><given-names>JL</given-names></name><name name-style="western"><surname>Yu</surname><given-names>H</given-names></name></person-group> (<year>2022</year>) <article-title>A survey of genus <italic><tp:taxon-name><tp:taxon-name-part taxon-name-part-type="genus">Philodromus</tp:taxon-name-part></tp:taxon-name></italic> (<tp:taxon-name><tp:taxon-name-part taxon-name-part-type="order">Araneae</tp:taxon-name-part></tp:taxon-name>: <tp:taxon-name><tp:taxon-name-part taxon-name-part-type="family">Philodromidae</tp:taxon-name-part></tp:taxon-name>) from Guiyang, Guizhou, China, with description of a new species.</article-title><source>Acta Arachnologica Sinica</source><volume>31</volume>(<issue>2</issue>): <fpage>113</fpage>–<lpage>120</lpage>. <ext-link xlink:href="10.3969/j.issn.1005-9628.2022.02.009" ext-link-type="doi" xlink:type="simple">https://doi.org/10.3969/j.issn.1005-9628.2022.02.009</ext-link></mixed-citation></ref></ref-list></tp:taxon-treatment>
