# Supplementary material for: ﻿On small huntsman spiders (Araneae, Philodromidae) occurring in Guizhou and Hubei provinces, China
Source: Zookeys. 2025 Jun 9;1240:327–68. doi: 10.3897/zookeys.1240.149456 (PMC12171733; doi:10.3897/zookeys.1240.149456)
Supplement: XML Treatment for Sinodromus [file zookeys.1240.149456-treatment7.xml]

<!DOCTYPE tp:taxon-treatment
  PUBLIC "-//TaxonX//DTD Taxonomic Treatment Publishing DTD v0 20100105//EN" "tax-treatment-NSO.dtd">
<tp:taxon-treatment xmlns:tp="http://www.plazi.org/taxpub"><tp:treatment-meta><kwd-group><label>Taxon classification</label><kwd>
                <named-content content-type="kingdom">Animalia</named-content>
              </kwd><kwd>
                <named-content content-type="order">Araneae</named-content>
              </kwd><kwd>
                <named-content content-type="family">Philodromidae</named-content>
              </kwd></kwd-group><mixed-citation publication-type="journal"><person-group><name><surname>Zhang</surname><given-names>Jianshuang</given-names></name><name><surname>Zhang</surname><given-names>Chengwen</given-names></name><name><surname>Zhong</surname><given-names>Yang</given-names></name></person-group><article-title>﻿On small huntsman spiders (<tp:taxon-name><tp:taxon-name-part taxon-name-part-type="order">Araneae</tp:taxon-name-part></tp:taxon-name>, <tp:taxon-name><tp:taxon-name-part taxon-name-part-type="family">Philodromidae</tp:taxon-name-part></tp:taxon-name>) occurring in Guizhou and Hubei provinces, China</article-title><source>Zookeys</source><day>09</day><month>06</month><year>2025</year><volume>1240</volume><fpage>327</fpage><lpage>368</lpage><pub-id pub-id-type="doi">10.3897/zookeys.1240.149456</pub-id></mixed-citation></tp:treatment-meta><tp:nomenclature><label>﻿Genus</label><tp:taxon-name>
              <object-id xmlns:xlink="http://www.w3.org/1999/xlink" content-type="arpha" xlink:type="simple">DA2C8499-E596-59E6-BFA4-15F38CA7339F</object-id>
              <tp:taxon-name-part taxon-name-part-type="genus" reg="Sinodromus">Sinodromus</tp:taxon-name-part>
            </tp:taxon-name><tp:taxon-authority>Yao &amp; Liu, 2024</tp:taxon-authority></tp:nomenclature><tp:treatment-sec sec-type="type species" id="SECID0EHVBI"><title>Type species.</title><p><italic><tp:taxon-name><tp:taxon-name-part taxon-name-part-type="genus" reg="Sinodromus">Sinodromus</tp:taxon-name-part><tp:taxon-name-part taxon-name-part-type="species" reg="fujianensis">fujianensis</tp:taxon-name-part></tp:taxon-name></italic> Yao &amp; Liu, 2024 from Fujian and Jiangxi provinces, China.</p></tp:treatment-sec><tp:treatment-sec sec-type="diagnosis" id="SECID0EYVBI"><title>Diagnosis.</title><p>See <xref ref-type="bibr" rid="B55">Wang et al. (2024)</xref>.</p></tp:treatment-sec><ref-list><ref id="B55"><mixed-citation xmlns:xlink="http://www.w3.org/1999/xlink" xlink:type="simple"><person-group><name name-style="western"><surname>Wang</surname><given-names>ZJ</given-names></name><name name-style="western"><surname>Yao</surname><given-names>YB</given-names></name><name name-style="western"><surname>Tang</surname><given-names>ZY</given-names></name><name name-style="western"><surname>Li</surname><given-names>WH</given-names></name><name name-style="western"><surname>Liu</surname><given-names>KK</given-names></name><name name-style="western"><surname>Xu</surname><given-names>X</given-names></name></person-group> (<year>2024</year>) <article-title>A new genus, <italic><tp:taxon-name><tp:taxon-name-part taxon-name-part-type="genus">Sinodromus</tp:taxon-name-part></tp:taxon-name></italic> gen. nov., with two new species and the first description of the female of <italic><tp:taxon-name><tp:taxon-name-part taxon-name-part-type="genus">Philodromus</tp:taxon-name-part><tp:taxon-name-part taxon-name-part-type="species">guiyang</tp:taxon-name-part></tp:taxon-name></italic> Long &amp; Yu, 2022 (<tp:taxon-name><tp:taxon-name-part taxon-name-part-type="class">Arachnida</tp:taxon-name-part></tp:taxon-name>, <tp:taxon-name><tp:taxon-name-part taxon-name-part-type="order">Araneae</tp:taxon-name-part></tp:taxon-name>, <tp:taxon-name><tp:taxon-name-part taxon-name-part-type="family">Philodromidae</tp:taxon-name-part></tp:taxon-name>) from China.</article-title><source>ZooKeys</source><volume>296</volume>: <fpage>279</fpage>–<lpage>296</lpage>. <ext-link xlink:href="10.3897/zookeys.1221.137930" ext-link-type="doi" xlink:type="simple">https://doi.org/10.3897/zookeys.1221.137930</ext-link></mixed-citation></ref></ref-list></tp:taxon-treatment>
