# Supplementary material for: ﻿On small huntsman spiders (Araneae, Philodromidae) occurring in Guizhou and Hubei provinces, China
Source: Zookeys. 2025 Jun 9;1240:327–68. doi: 10.3897/zookeys.1240.149456 (PMC12171733; doi:10.3897/zookeys.1240.149456)
Supplement: XML Treatment for Sinodromus lanyue [file zookeys.1240.149456-treatment8.xml]

<!DOCTYPE tp:taxon-treatment
  PUBLIC "-//TaxonX//DTD Taxonomic Treatment Publishing DTD v0 20100105//EN" "tax-treatment-NSO.dtd">
<tp:taxon-treatment xmlns:tp="http://www.plazi.org/taxpub"><tp:treatment-meta><kwd-group><label>Taxon classification</label><kwd>
                <named-content content-type="kingdom">Animalia</named-content>
              </kwd><kwd>
                <named-content content-type="order">Araneae</named-content>
              </kwd><kwd>
                <named-content content-type="family">Philodromidae</named-content>
              </kwd></kwd-group><mixed-citation publication-type="journal"><person-group><name><surname>Zhang</surname><given-names>Jianshuang</given-names></name><name><surname>Zhang</surname><given-names>Chengwen</given-names></name><name><surname>Zhong</surname><given-names>Yang</given-names></name></person-group><article-title>﻿On small huntsman spiders (<tp:taxon-name><tp:taxon-name-part taxon-name-part-type="order">Araneae</tp:taxon-name-part></tp:taxon-name>, <tp:taxon-name><tp:taxon-name-part taxon-name-part-type="family">Philodromidae</tp:taxon-name-part></tp:taxon-name>) occurring in Guizhou and Hubei provinces, China</article-title><source>Zookeys</source><day>09</day><month>06</month><year>2025</year><volume>1240</volume><fpage>327</fpage><lpage>368</lpage><pub-id pub-id-type="doi">10.3897/zookeys.1240.149456</pub-id></mixed-citation></tp:treatment-meta><tp:nomenclature><label>﻿</label><tp:taxon-name>
              <object-id xmlns:xlink="http://www.w3.org/1999/xlink" content-type="arpha" xlink:type="simple">FAD04B00-75A1-5956-A2F3-9A3A4EBABB51</object-id>
              <tp:taxon-name-part taxon-name-part-type="genus" reg="Sinodromus">Sinodromus</tp:taxon-name-part>
              <tp:taxon-name-part taxon-name-part-type="species" reg="lanyue">lanyue</tp:taxon-name-part>
              <object-id xmlns:xlink="http://www.w3.org/1999/xlink" content-type="zoobank" xlink:type="simple">https://zoobank.org/FC654694-F8C2-46F2-9EC3-BD9EB53EE7EE</object-id>
            </tp:taxon-name><tp:taxon-status xmlns:xlink="http://www.w3.org/1999/xlink" xlink:type="simple">sp. nov.</tp:taxon-status><xref ref-type="fig" rid="F1">Figs 1</xref><xref ref-type="fig" rid="F4">, 4A, B</xref><xref ref-type="fig" rid="F16">, 16</xref><xref ref-type="fig" rid="F17">, 17</xref><xref ref-type="fig" rid="F18">, 18</xref><xref ref-type="fig" rid="F19">, 19</xref><xref ref-type="fig" rid="F20">, 20</xref><xref ref-type="fig" rid="F23">, 23B</xref></tp:nomenclature><tp:treatment-sec sec-type="type material" id="SECID0ELYBI"><title>Type material.</title><p><bold>China</bold>: Hubei Province: <bold><italic>Holotype</italic></bold> • ♂: Xianning City, Xianan District, Hubei University of Science and Technology, the bamboo forest on the hill behind Lanyue Lake; <named-content xmlns:xlink="http://www.w3.org/1999/xlink" content-type="dwc:verbatimCoordinates" xlink:type="simple"><named-content content-type="geo-json" specific-use="{&#34;type&#34;:&#34;Point&#34;,&#34;coordinates&#34;:[114.340000,29.850000]}" id="NCID0EZYBI" xlink:type="simple">29.85°N, 114.34°E</named-content></named-content>; 22 March 2023; Y. Zhong &amp; Q. Lu leg. (Inventory number: <named-content xmlns:xlink="http://www.w3.org/1999/xlink" content-type="dwc:institutional_code" xlink:title="Museum of Guizhou Normal University" xlink:href="http://grbio.org/institution/guizhou-normal-university" xlink:type="simple">MGNU</named-content>-2025-PHISL001). <bold><italic>Paratypes</italic></bold> • 1♂, 1♀ (Inventory number: <named-content xmlns:xlink="http://www.w3.org/1999/xlink" content-type="dwc:institutional_code" xlink:title="Museum of Guizhou Normal University" xlink:href="http://grbio.org/institution/guizhou-normal-university" xlink:type="simple">MGNU</named-content>-2025-PHISL002~003), the same data as the holotype.</p></tp:treatment-sec><tp:treatment-sec sec-type="material" id="SECID0EJZBI"><title>Other material examined.</title><p>1♂, 1♀ (YHPHI008 and YHPHI009 used for sequencing, GenBank accession numbers in Table <xref ref-type="table" rid="T1">1</xref>), the same data as the holotype.</p></tp:treatment-sec><tp:treatment-sec sec-type="etymology" id="SECID0ETZBI"><title>Etymology.</title><p>The species name is derived from the type locality; noun in apposition.</p></tp:treatment-sec><tp:treatment-sec sec-type="diagnosis" id="SECID0EYZBI"><title>Diagnosis.</title><p>Males of the new species are easily distinguished from <italic><tp:taxon-name><tp:taxon-name-part taxon-name-part-type="genus" reg="Sinodromus">Sinodromus</tp:taxon-name-part><tp:taxon-name-part taxon-name-part-type="species" reg="fujianensis">fujianensis</tp:taxon-name-part></tp:taxon-name></italic> Yao &amp; Liu, 2024 (only congener with described male) by the following combination of morphological characteristics: (1) <abbrev xmlns:xlink="http://www.w3.org/1999/xlink" xlink:title="tegular apophysis" id="ABBRID0EJ1BI" xlink:type="simple">TA</abbrev> shaped like a cock’s head, with a hump-like, not folded basal apophysis (vs horn-shaped, with a lamellar, folded basal apophysis) (cf. Figs <xref ref-type="fig" rid="F16">16A</xref>, <xref ref-type="fig" rid="F17">17A, B</xref>, <xref ref-type="fig" rid="F18">18A, C, D</xref> and <xref ref-type="bibr" rid="B55">Wang et al. 2024</xref>: figs 4B–E, 5C, G, I, K) ; and (2) <abbrev xmlns:xlink="http://www.w3.org/1999/xlink" xlink:title="conductor" id="ABBRID0E41BI" xlink:type="simple">Con</abbrev> wider than <abbrev xmlns:xlink="http://www.w3.org/1999/xlink" xlink:title="tegular apophysis" id="ABBRID0EB2BI" xlink:type="simple">TA</abbrev>, surface relatively smooth (vs narrower than <abbrev xmlns:xlink="http://www.w3.org/1999/xlink" xlink:title="tegular apophysis" id="ABBRID0EF2BI" xlink:type="simple">TA</abbrev>, with many scaly serrations) (cf. Figs <xref ref-type="fig" rid="F16">16A</xref>, <xref ref-type="fig" rid="F17">17A, B</xref>, <xref ref-type="fig" rid="F18">18A–D</xref> and <xref ref-type="bibr" rid="B55">Wang et al. 2024</xref>: figs 4B–E, 5C, G, I, K). Females of the new species resemble those of <italic><tp:taxon-name><tp:taxon-name-part taxon-name-part-type="genus" reg="Sinodromus">S.</tp:taxon-name-part><tp:taxon-name-part taxon-name-part-type="species" reg="perbrevis">perbrevis</tp:taxon-name-part></tp:taxon-name></italic> Yao &amp; Liu, 2024 in having a similar <abbrev xmlns:xlink="http://www.w3.org/1999/xlink" xlink:title="median septum" id="ABBRID0EE3BI" xlink:type="simple">MS</abbrev> and endogyne but can be recognised by: (1) <abbrev xmlns:xlink="http://www.w3.org/1999/xlink" xlink:title="epigynal tooth" id="ABBRID0EI3BI" xlink:type="simple">ET</abbrev> axe-shaped, distinctly widened, wider than midsection of <abbrev xmlns:xlink="http://www.w3.org/1999/xlink" xlink:title="sclerotised epigynal fold" id="ABBRID0EM3BI" xlink:type="simple">SEF</abbrev> (vs ear-shaped, not widened, nearly as wide as midsection of <abbrev xmlns:xlink="http://www.w3.org/1999/xlink" xlink:title="sclerotised epigynal fold" id="ABBRID0EQ3BI" xlink:type="simple">SEF</abbrev>) (cf. Fig. <xref ref-type="fig" rid="F19">19A, C, E</xref> and <xref ref-type="bibr" rid="B55">Wang et al. 2024</xref>: figs 7C, 8C); and (2) R oval, close together (vs globular, widely separated) (cf. Fig. <xref ref-type="fig" rid="F19">19B, D</xref> and <xref ref-type="bibr" rid="B55">Wang et al. 2024</xref>: fig. 7D).</p><fig id="F16" position="float" orientation="portrait"><object-id xmlns:xlink="http://www.w3.org/1999/xlink" content-type="doi" xlink:type="simple">10.3897/zookeys.1240.149456.figure16</object-id><object-id xmlns:xlink="http://www.w3.org/1999/xlink" content-type="arpha" xlink:type="simple">3320D463-07F6-507E-BA22-A3F15CAAF840</object-id><label>Figure 16.</label><caption><p><italic><tp:taxon-name><tp:taxon-name-part taxon-name-part-type="genus" reg="Sinodromus">Sinodromus</tp:taxon-name-part><tp:taxon-name-part taxon-name-part-type="species" reg="lanyue">lanyue</tp:taxon-name-part></tp:taxon-name></italic> sp. nov., holotype male, left palp <bold>A</bold> ventral view <bold>B</bold> dorsal view. Abbreviations: <abbrev xmlns:xlink="http://www.w3.org/1999/xlink" xlink:title="conductor" id="ABBRID0E24BI" xlink:type="simple">Con</abbrev> = conductor; <abbrev xmlns:xlink="http://www.w3.org/1999/xlink" xlink:title="cymbial process" id="ABBRID0E64BI" xlink:type="simple">CP</abbrev> = cymbial process; <abbrev xmlns:xlink="http://www.w3.org/1999/xlink" xlink:title="cymbium" id="ABBRID0ED5BI" xlink:type="simple">Cy</abbrev> = cymbium; <abbrev xmlns:xlink="http://www.w3.org/1999/xlink" xlink:title="embolus" id="ABBRID0EH5BI" xlink:type="simple">Em</abbrev> = embolus; <abbrev xmlns:xlink="http://www.w3.org/1999/xlink" xlink:title="sperm duct loop" id="ABBRID0EL5BI" xlink:type="simple">SDL</abbrev> = sperm duct loop; <abbrev xmlns:xlink="http://www.w3.org/1999/xlink" xlink:title="tegular apophysis" id="ABBRID0EP5BI" xlink:type="simple">TA</abbrev> = tegular apophysis; <abbrev xmlns:xlink="http://www.w3.org/1999/xlink" xlink:title="tegulum" id="ABBRID0ET5BI" xlink:type="simple">Te</abbrev> = tegulum; <abbrev xmlns:xlink="http://www.w3.org/1999/xlink" xlink:title="ventro-prolateral tibial apophysis" id="ABBRID0EX5BI" xlink:type="simple">VPTA</abbrev> = ventro-prolateral tibial apophysis; <abbrev xmlns:xlink="http://www.w3.org/1999/xlink" xlink:title="ventral branch of RTA" id="ABBRID0E25BI" xlink:type="simple">vRTA</abbrev> = ventral branch of <abbrev xmlns:xlink="http://www.w3.org/1999/xlink" xlink:title="retrolateral tibial apophysis" id="ABBRID0E65BI" xlink:type="simple">RTA</abbrev>. Scale bar: 0.2 mm (equal for <bold>A, B</bold>).</p></caption><graphic xmlns:xlink="http://www.w3.org/1999/xlink" xlink:href="zookeys-1240-327_article-149456__-g016.jpg" position="float" orientation="portrait" xlink:type="simple" id="oo_1348774.jpg"><uri content-type="original_file" xlink:type="simple">https://binary.pensoft.net/fig/1348774</uri></graphic></fig><fig id="F17" position="float" orientation="portrait"><object-id xmlns:xlink="http://www.w3.org/1999/xlink" content-type="doi" xlink:type="simple">10.3897/zookeys.1240.149456.figure17</object-id><object-id xmlns:xlink="http://www.w3.org/1999/xlink" content-type="arpha" xlink:type="simple">3607FCE5-17D3-5024-9FA5-E6EE659A1E13</object-id><label>Figure 17.</label><caption><p><italic><tp:taxon-name><tp:taxon-name-part taxon-name-part-type="genus" reg="Sinodromus">Sinodromus</tp:taxon-name-part><tp:taxon-name-part taxon-name-part-type="species" reg="lanyue">lanyue</tp:taxon-name-part></tp:taxon-name></italic> sp. nov., holotype male, left palp <bold>A</bold> prolateral view <bold>B</bold> retrolateral view. Abbreviations: <abbrev xmlns:xlink="http://www.w3.org/1999/xlink" xlink:title="conductor" id="ABBRID0EBACI" xlink:type="simple">Con</abbrev> = conductor; <abbrev xmlns:xlink="http://www.w3.org/1999/xlink" xlink:title="cymbial process" id="ABBRID0EFACI" xlink:type="simple">CP</abbrev> = cymbial process; <abbrev xmlns:xlink="http://www.w3.org/1999/xlink" xlink:title="cymbium" id="ABBRID0EJACI" xlink:type="simple">Cy</abbrev> = cymbium; <abbrev xmlns:xlink="http://www.w3.org/1999/xlink" xlink:title="dorsal branch of RTA" id="ABBRID0ENACI" xlink:type="simple">dRTA</abbrev> = dorsal branch of <abbrev xmlns:xlink="http://www.w3.org/1999/xlink" xlink:title="retrolateral tibial apophysis" id="ABBRID0ERACI" xlink:type="simple">RTA</abbrev>; <abbrev xmlns:xlink="http://www.w3.org/1999/xlink" xlink:title="embolic tip" id="ABBRID0EVACI" xlink:type="simple">EmT</abbrev> = embolic tip; <abbrev xmlns:xlink="http://www.w3.org/1999/xlink" xlink:title="sperm duct" id="ABBRID0EZACI" xlink:type="simple">SD</abbrev> = sperm duct; <abbrev xmlns:xlink="http://www.w3.org/1999/xlink" xlink:title="sperm duct loop" id="ABBRID0E4ACI" xlink:type="simple">SDL</abbrev> = sperm duct loop; <abbrev xmlns:xlink="http://www.w3.org/1999/xlink" xlink:title="tegular apophysis" id="ABBRID0EBBCI" xlink:type="simple">TA</abbrev> = tegular apophysis; <abbrev xmlns:xlink="http://www.w3.org/1999/xlink" xlink:title="tegulum" id="ABBRID0EFBCI" xlink:type="simple">Te</abbrev> = tegulum; <abbrev xmlns:xlink="http://www.w3.org/1999/xlink" xlink:title="ventro-prolateral tibial apophysis" id="ABBRID0EJBCI" xlink:type="simple">VPTA</abbrev> = ventro-prolateral tibial apophysis; <abbrev xmlns:xlink="http://www.w3.org/1999/xlink" xlink:title="ventral branch of RTA" id="ABBRID0ENBCI" xlink:type="simple">vRTA</abbrev> = ventral branch of <abbrev xmlns:xlink="http://www.w3.org/1999/xlink" xlink:title="retrolateral tibial apophysis" id="ABBRID0ERBCI" xlink:type="simple">RTA</abbrev>. Scale bar: 0.2 mm (equal for <bold>A, B</bold>).</p></caption><graphic xmlns:xlink="http://www.w3.org/1999/xlink" xlink:href="zookeys-1240-327_article-149456__-g017.jpg" position="float" orientation="portrait" xlink:type="simple" id="oo_1348775.jpg"><uri content-type="original_file" xlink:type="simple">https://binary.pensoft.net/fig/1348775</uri></graphic></fig><fig id="F18" position="float" orientation="portrait"><object-id xmlns:xlink="http://www.w3.org/1999/xlink" content-type="doi" xlink:type="simple">10.3897/zookeys.1240.149456.figure18</object-id><object-id xmlns:xlink="http://www.w3.org/1999/xlink" content-type="arpha" xlink:type="simple">1F2F8683-F76F-5151-AC46-533C7E272B3D</object-id><label>Figure 18.</label><caption><p><italic><tp:taxon-name><tp:taxon-name-part taxon-name-part-type="genus" reg="Sinodromus">Sinodromus</tp:taxon-name-part><tp:taxon-name-part taxon-name-part-type="species" reg="lanyue">lanyue</tp:taxon-name-part></tp:taxon-name></italic> sp. nov., holotype male, left palpal bulb <bold>A</bold> ventral view <bold>B</bold> dorsal view <bold>C</bold> prolateral view <bold>D</bold> retrolateral view. Abbreviations: <abbrev xmlns:xlink="http://www.w3.org/1999/xlink" xlink:title="conductor" id="ABBRID0EXCCI" xlink:type="simple">Con</abbrev> = conductor; <abbrev xmlns:xlink="http://www.w3.org/1999/xlink" xlink:title="embolus" id="ABBRID0E2CCI" xlink:type="simple">Em</abbrev> = embolus; <abbrev xmlns:xlink="http://www.w3.org/1999/xlink" xlink:title="sperm duct" id="ABBRID0E6CCI" xlink:type="simple">SD</abbrev> = sperm duct; <abbrev xmlns:xlink="http://www.w3.org/1999/xlink" xlink:title="sperm duct loop" id="ABBRID0EDDCI" xlink:type="simple">SDL</abbrev> = sperm duct loop; <abbrev xmlns:xlink="http://www.w3.org/1999/xlink" xlink:title="tegular apophysis" id="ABBRID0EHDCI" xlink:type="simple">TA</abbrev> = tegular apophysis; <abbrev xmlns:xlink="http://www.w3.org/1999/xlink" xlink:title="tegulum" id="ABBRID0ELDCI" xlink:type="simple">Te</abbrev> = tegulum. Scale bar: 0.2 mm (equal for <bold>A–D</bold>).</p></caption><graphic xmlns:xlink="http://www.w3.org/1999/xlink" xlink:href="zookeys-1240-327_article-149456__-g018.jpg" position="float" orientation="portrait" xlink:type="simple" id="oo_1348776.jpg"><uri content-type="original_file" xlink:type="simple">https://binary.pensoft.net/fig/1348776</uri></graphic></fig><fig id="F19" position="float" orientation="portrait"><object-id xmlns:xlink="http://www.w3.org/1999/xlink" content-type="doi" xlink:type="simple">10.3897/zookeys.1240.149456.figure19</object-id><object-id xmlns:xlink="http://www.w3.org/1999/xlink" content-type="arpha" xlink:type="simple">0D512FBC-4183-5545-91A2-5F3DB30E2B6D</object-id><label>Figure 19.</label><caption><p><italic><tp:taxon-name><tp:taxon-name-part taxon-name-part-type="genus" reg="Sinodromus">Sinodromus</tp:taxon-name-part><tp:taxon-name-part taxon-name-part-type="species" reg="lanyue">lanyue</tp:taxon-name-part></tp:taxon-name></italic> sp. nov., paratype female (<bold>A–E, G</bold>) and holotype male (<bold>F</bold>), epigyne (<bold>A–E</bold>) and frontal view of carapace (<bold>F, G</bold>) <bold>A</bold> macerated, ventral view <bold>B</bold> macerated, dorsal view <bold>C</bold> macerated and embedded in arabic gum, ventral view <bold>D</bold> macerated and embedded in arabic gum, dorsal view <bold>E</bold> intact, ventral view <bold>F</bold> male <bold>G</bold> female. Abbreviations: A = atrium; <abbrev xmlns:xlink="http://www.w3.org/1999/xlink" xlink:title="course of copulatory duct" id="ABBRID0E6ECI" xlink:type="simple">cCD</abbrev> = course of copulatory duct (red line); <abbrev xmlns:xlink="http://www.w3.org/1999/xlink" xlink:title="copulatory duct" id="ABBRID0EDFCI" xlink:type="simple">CD</abbrev> = copulatory duct; <abbrev xmlns:xlink="http://www.w3.org/1999/xlink" xlink:title="copulatory opening" id="ABBRID0EHFCI" xlink:type="simple">CO</abbrev> = copulatory opening; <abbrev xmlns:xlink="http://www.w3.org/1999/xlink" xlink:title="epigynal tooth" id="ABBRID0ELFCI" xlink:type="simple">ET</abbrev> = epigynal tooth; <abbrev xmlns:xlink="http://www.w3.org/1999/xlink" xlink:title="fertilisation duct" id="ABBRID0EPFCI" xlink:type="simple">FD</abbrev> = fertilisation duct; <abbrev xmlns:xlink="http://www.w3.org/1999/xlink" xlink:title="glandular mound" id="ABBRID0ETFCI" xlink:type="simple">GM</abbrev> = glandular mound; <abbrev xmlns:xlink="http://www.w3.org/1999/xlink" xlink:title="median septum" id="ABBRID0EXFCI" xlink:type="simple">MS</abbrev> = median septum; R = receptaculum; <abbrev xmlns:xlink="http://www.w3.org/1999/xlink" xlink:title="rim of median septum" id="ABBRID0E2FCI" xlink:type="simple">rMS</abbrev> = rim of median septum (teal green line); <abbrev xmlns:xlink="http://www.w3.org/1999/xlink" xlink:title="rim of sclerotised epigynal fold" id="ABBRID0E6FCI" xlink:type="simple">rSEF</abbrev> = rim of sclerotised epigynal fold (blue line); <abbrev xmlns:xlink="http://www.w3.org/1999/xlink" xlink:title="sclerotised epigynal fold" id="ABBRID0EDGCI" xlink:type="simple">SEF</abbrev> = sclerotised epigynal fold. Scale bars: 0.2 mm (<bold>A–E</bold>); 0.5 mm (equal for <bold>F, G</bold>).</p></caption><graphic xmlns:xlink="http://www.w3.org/1999/xlink" xlink:href="zookeys-1240-327_article-149456__-g019.jpg" position="float" orientation="portrait" xlink:type="simple" id="oo_1348777.jpg"><uri content-type="original_file" xlink:type="simple">https://binary.pensoft.net/fig/1348777</uri></graphic></fig></tp:treatment-sec><tp:treatment-sec sec-type="description" id="SECID0EQGCI"><title>Description.</title><p><bold>Male (<named-content xmlns:xlink="http://www.w3.org/1999/xlink" content-type="dwc:institutional_code" xlink:title="Museum of Guizhou Normal University" xlink:href="http://grbio.org/institution/guizhou-normal-university" xlink:type="simple">MGNU</named-content>-2025-PHISL001).</bold> Total length 3.64. Carapace 1.46 long, 1.29 wide. Abdomen 2.29 long, 0.93 wide. <bold><italic>Eye sizes and interdistances</italic></bold>: <abbrev xmlns:xlink="http://www.w3.org/1999/xlink" xlink:title="anterior median eyes" id="ABBRID0EAHCI" xlink:type="simple">AME</abbrev> 0.05, <abbrev xmlns:xlink="http://www.w3.org/1999/xlink" xlink:title="anterior lateral eyes" id="ABBRID0EEHCI" xlink:type="simple">ALE</abbrev> 0.05, <abbrev xmlns:xlink="http://www.w3.org/1999/xlink" xlink:title="posterior median eyes" id="ABBRID0EIHCI" xlink:type="simple">PME</abbrev> 0.03, <abbrev xmlns:xlink="http://www.w3.org/1999/xlink" xlink:title="posterior lateral eyes" id="ABBRID0EMHCI" xlink:type="simple">PLE</abbrev> 0.06, <abbrev xmlns:xlink="http://www.w3.org/1999/xlink" xlink:title="anterior median eyes" id="ABBRID0EQHCI" xlink:type="simple">AME</abbrev>–<abbrev xmlns:xlink="http://www.w3.org/1999/xlink" xlink:title="anterior median eyes" id="ABBRID0EUHCI" xlink:type="simple">AME</abbrev> 0.16, <abbrev xmlns:xlink="http://www.w3.org/1999/xlink" xlink:title="anterior median eyes" id="ABBRID0EYHCI" xlink:type="simple">AME</abbrev>–<abbrev xmlns:xlink="http://www.w3.org/1999/xlink" xlink:title="anterior lateral eyes" id="ABBRID0E3HCI" xlink:type="simple">ALE</abbrev> 0.10, <abbrev xmlns:xlink="http://www.w3.org/1999/xlink" xlink:title="posterior median eyes" id="ABBRID0EAICI" xlink:type="simple">PME</abbrev>–<abbrev xmlns:xlink="http://www.w3.org/1999/xlink" xlink:title="posterior median eyes" id="ABBRID0EEICI" xlink:type="simple">PME</abbrev> 0.23, <abbrev xmlns:xlink="http://www.w3.org/1999/xlink" xlink:title="posterior median eyes" id="ABBRID0EIICI" xlink:type="simple">PME</abbrev>–<abbrev xmlns:xlink="http://www.w3.org/1999/xlink" xlink:title="posterior lateral eyes" id="ABBRID0EMICI" xlink:type="simple">PLE</abbrev> 0.24, <abbrev xmlns:xlink="http://www.w3.org/1999/xlink" xlink:title="MOQ length" id="ABBRID0EQICI" xlink:type="simple">MOQL</abbrev> 0.21, <abbrev xmlns:xlink="http://www.w3.org/1999/xlink" xlink:title="MOQ anterior width" id="ABBRID0EUICI" xlink:type="simple">MOQA</abbrev> 0.26, <abbrev xmlns:xlink="http://www.w3.org/1999/xlink" xlink:title="MOQ posterior width" id="ABBRID0EYICI" xlink:type="simple">MOQP</abbrev> 0.29, <abbrev xmlns:xlink="http://www.w3.org/1999/xlink" xlink:title="clypeal height" id="ABBRID0E3ICI" xlink:type="simple">CH</abbrev> 0.15. Sternum 0.87 long, 0.68 wide. <bold><italic>Measurements of legs</italic></bold>: I 6.03 (1.76, 2.23, 1.56, 1.38, 0.66), II 7.61 (2.18, 1.38, 2.03, 1.78, 0.89), III 4.94 (1.6, 1.67, 1.08, 0.59), IV 5.94 (1.91, 1.95, 1.43, 0.65). Leg formula: II-I-IV-III. Cheliceral furrow with one promarginal tooth.</p><p><bold><italic>Colouration in ethanol</italic></bold> (Figs <xref ref-type="fig" rid="F19">19F</xref>, <xref ref-type="fig" rid="F20">20A–C</xref>). Carapace basically yellow-brown, nearly pear-shaped, ocular region distinctly narrowed, tegument relatively smooth; with three pairs of indistinct, brown, longitudinal stripes, each one including dense black spots: the central pair starting from <abbrev xmlns:xlink="http://www.w3.org/1999/xlink" xlink:title="posterior lateral eyes" id="ABBRID0ESJCI" xlink:type="simple">PLE</abbrev>, extending obliquely at front and vertically at rear, forming a funnel shape, or shaped like capital letter ‘Y’; the second pair also starting from <abbrev xmlns:xlink="http://www.w3.org/1999/xlink" xlink:title="posterior lateral eyes" id="ABBRID0EWJCI" xlink:type="simple">PLE</abbrev> and extending almost vertically; the third pair running along the edge of the carapace, slightly curved, resembling a pair of parentheses. Chelicerae coloured slightly paler than carapace, cheliceral base with sparse black spots. Sternum uniformly yellowish-white, laterally with many black dots. Endites and labium coloured as cheliceral base, both with dense scopulae on anterior margins. All legs proximally yellowish-white (coxae, trochanters, and femora), distally brown (patellae, tibiae, metatarsi, and tarsi), with many small black dots on dorsal and lateral surfaces, covered by short spines. Abdomen elongate-oval, dorsum brown, clothed with dense hairs and covered by countless black spots, with two pairs of longitudinal, white lines, reaching entire abdominal length: the central pair anteriorly long and widely separated, posteriorly short and convergent, shaped like a tuning fork; the lateral pair running along the edge of the abdomen, almost ascending parallel; ventral abdomen basically yellowish-white, marked with small dense black dots.</p><fig id="F20" position="float" orientation="portrait"><object-id xmlns:xlink="http://www.w3.org/1999/xlink" content-type="doi" xlink:type="simple">10.3897/zookeys.1240.149456.figure20</object-id><object-id xmlns:xlink="http://www.w3.org/1999/xlink" content-type="arpha" xlink:type="simple">87AA7FCE-89B5-5A1D-82B7-ED1D3638E4F3</object-id><label>Figure 20.</label><caption><p><italic><tp:taxon-name><tp:taxon-name-part taxon-name-part-type="genus" reg="Sinodromus">Sinodromus</tp:taxon-name-part><tp:taxon-name-part taxon-name-part-type="species" reg="lanyue">lanyue</tp:taxon-name-part></tp:taxon-name></italic> sp. nov., holotype male (<bold>A–C</bold>) and paratype female (<bold>D–F</bold>), habitus <bold>A, D</bold> dorsal view <bold>B, E</bold> ventral view <bold>C, F</bold> lateral view Scale bars: 1 mm (equal for <bold>A–C</bold>, equal for <bold>D–F</bold>).</p></caption><graphic xmlns:xlink="http://www.w3.org/1999/xlink" xlink:href="zookeys-1240-327_article-149456__-g020.jpg" position="float" orientation="portrait" xlink:type="simple" id="oo_1348778.jpg"><uri content-type="original_file" xlink:type="simple">https://binary.pensoft.net/fig/1348778</uri></graphic></fig><p><bold><italic>Palp</italic></bold> (Figs <xref ref-type="fig" rid="F16">16A, B</xref>, <xref ref-type="fig" rid="F17">17A, B</xref>, <xref ref-type="fig" rid="F18">18A–D</xref>). Tibia relatively long, ~ 2/3 of <abbrev xmlns:xlink="http://www.w3.org/1999/xlink" xlink:title="cymbium" id="ABBRID0ETLCI" xlink:type="simple">Cy</abbrev> length, with two apophyses arising distally from tibia: <abbrev xmlns:xlink="http://www.w3.org/1999/xlink" xlink:title="ventro-prolateral tibial apophysis" id="ABBRID0EXLCI" xlink:type="simple">VPTA</abbrev> relatively short, ~ 1/6–1/5 tibia length, subtriangular and nearly erect in ventral view, distinctly curved and dorsally toward posterior part of <abbrev xmlns:xlink="http://www.w3.org/1999/xlink" xlink:title="tegulum" id="ABBRID0E2LCI" xlink:type="simple">Te</abbrev> in prolateral view; <abbrev xmlns:xlink="http://www.w3.org/1999/xlink" xlink:title="retrolateral tibial apophysis" id="ABBRID0E6LCI" xlink:type="simple">RTA</abbrev> bifurcated, with a membranous, thumb-like <abbrev xmlns:xlink="http://www.w3.org/1999/xlink" xlink:title="dorsal branch of RTA" id="ABBRID0EDMCI" xlink:type="simple">dRTA</abbrev> and a relatively sclerotised, dagger-like <abbrev xmlns:xlink="http://www.w3.org/1999/xlink" xlink:title="ventral branch of RTA" id="ABBRID0EHMCI" xlink:type="simple">vRTA</abbrev>, <abbrev xmlns:xlink="http://www.w3.org/1999/xlink" xlink:title="ventral branch of RTA" id="ABBRID0ELMCI" xlink:type="simple">vRTA</abbrev> relatively long, ~ 1/3 tibia length, twice longer than <abbrev xmlns:xlink="http://www.w3.org/1999/xlink" xlink:title="dorsal branch of RTA" id="ABBRID0EPMCI" xlink:type="simple">dRTA</abbrev>. <abbrev xmlns:xlink="http://www.w3.org/1999/xlink" xlink:title="cymbium" id="ABBRID0ETMCI" xlink:type="simple">Cy</abbrev> ~ 1.9 × longer than wide, basoretrolaterally with an indistinct <abbrev xmlns:xlink="http://www.w3.org/1999/xlink" xlink:title="cymbial process" id="ABBRID0EXMCI" xlink:type="simple">CP</abbrev>. <abbrev xmlns:xlink="http://www.w3.org/1999/xlink" xlink:title="tegulum" id="ABBRID0E2MCI" xlink:type="simple">Te</abbrev> egg-shaped, ~ 1.55 × longer than wide, proximally slightly swollen, prolatero-apically slightly excavated to accommodate <abbrev xmlns:xlink="http://www.w3.org/1999/xlink" xlink:title="embolus" id="ABBRID0E6MCI" xlink:type="simple">Em</abbrev> and <abbrev xmlns:xlink="http://www.w3.org/1999/xlink" xlink:title="conductor" id="ABBRID0EDNCI" xlink:type="simple">Con</abbrev>. <abbrev xmlns:xlink="http://www.w3.org/1999/xlink" xlink:title="sperm duct" id="ABBRID0EHNCI" xlink:type="simple">SD</abbrev> sinuate, originating at retrolatero-distal portion of <abbrev xmlns:xlink="http://www.w3.org/1999/xlink" xlink:title="tegulum" id="ABBRID0ELNCI" xlink:type="simple">Te</abbrev>, proximally aligning clockwise along the tegular retrolateral margin, medially forming a S-shaped <abbrev xmlns:xlink="http://www.w3.org/1999/xlink" xlink:title="sperm duct loop" id="ABBRID0EPNCI" xlink:type="simple">SDL</abbrev> in ventral view, with its distal end hidden behind <abbrev xmlns:xlink="http://www.w3.org/1999/xlink" xlink:title="tegulum" id="ABBRID0ETNCI" xlink:type="simple">Te</abbrev> and covered by <abbrev xmlns:xlink="http://www.w3.org/1999/xlink" xlink:title="conductor" id="ABBRID0EXNCI" xlink:type="simple">Con</abbrev>, ultimately entering <abbrev xmlns:xlink="http://www.w3.org/1999/xlink" xlink:title="embolic base" id="ABBRID0E2NCI" xlink:type="simple">EmB</abbrev>. <abbrev xmlns:xlink="http://www.w3.org/1999/xlink" xlink:title="embolus" id="ABBRID0E6NCI" xlink:type="simple">Em</abbrev> distinctly simplified and small, ~ 1/4 <abbrev xmlns:xlink="http://www.w3.org/1999/xlink" xlink:title="tegulum" id="ABBRID0EDOCI" xlink:type="simple">Te</abbrev> length, slightly curved, spine-like; <abbrev xmlns:xlink="http://www.w3.org/1999/xlink" xlink:title="embolic tip" id="ABBRID0EHOCI" xlink:type="simple">EmT</abbrev> sharply pointed and directed retrolatero-distally, terminating at ~ 1 o’clock position. <abbrev xmlns:xlink="http://www.w3.org/1999/xlink" xlink:title="conductor" id="ABBRID0ELOCI" xlink:type="simple">Con</abbrev> weakly sclerotised, with moderate size, ~ 1/3 <abbrev xmlns:xlink="http://www.w3.org/1999/xlink" xlink:title="tegulum" id="ABBRID0EPOCI" xlink:type="simple">Te</abbrev> length, basally columnar and slightly torqued along its length, apex triangular and terminating at ~ 1 o’clock position, covers <abbrev xmlns:xlink="http://www.w3.org/1999/xlink" xlink:title="embolus" id="ABBRID0ETOCI" xlink:type="simple">Em</abbrev>. <abbrev xmlns:xlink="http://www.w3.org/1999/xlink" xlink:title="tegular apophysis" id="ABBRID0EXOCI" xlink:type="simple">TA</abbrev> heavily sclerotised, shaped like a cock’s head, with a hump-like basal apophysis directed anteriorly and a sharp, beak-like apex pointing retrolaterally.</p><p><bold>Female (<named-content xmlns:xlink="http://www.w3.org/1999/xlink" content-type="dwc:institutional_code" xlink:title="Museum of Guizhou Normal University" xlink:href="http://grbio.org/institution/guizhou-normal-university" xlink:type="simple">MGNU</named-content>-2025-PHISL002).</bold> Total length 3.93. Carapace 1.45 long, 1.31 wide. Abdomen 2.66 long, 1.14 wide. <bold><italic>Eye sizes and interdistances</italic></bold>: <abbrev xmlns:xlink="http://www.w3.org/1999/xlink" xlink:title="anterior median eyes" id="ABBRID0EHPCI" xlink:type="simple">AME</abbrev> 0.05, <abbrev xmlns:xlink="http://www.w3.org/1999/xlink" xlink:title="anterior lateral eyes" id="ABBRID0ELPCI" xlink:type="simple">ALE</abbrev> 0.05, <abbrev xmlns:xlink="http://www.w3.org/1999/xlink" xlink:title="posterior median eyes" id="ABBRID0EPPCI" xlink:type="simple">PME</abbrev> 0.03, <abbrev xmlns:xlink="http://www.w3.org/1999/xlink" xlink:title="posterior lateral eyes" id="ABBRID0ETPCI" xlink:type="simple">PLE</abbrev> 0.06, <abbrev xmlns:xlink="http://www.w3.org/1999/xlink" xlink:title="anterior median eyes" id="ABBRID0EXPCI" xlink:type="simple">AME</abbrev>–<abbrev xmlns:xlink="http://www.w3.org/1999/xlink" xlink:title="anterior median eyes" id="ABBRID0E2PCI" xlink:type="simple">AME</abbrev> 0.19, <abbrev xmlns:xlink="http://www.w3.org/1999/xlink" xlink:title="anterior median eyes" id="ABBRID0E6PCI" xlink:type="simple">AME</abbrev>–<abbrev xmlns:xlink="http://www.w3.org/1999/xlink" xlink:title="anterior lateral eyes" id="ABBRID0EDQCI" xlink:type="simple">ALE</abbrev> 0.11, <abbrev xmlns:xlink="http://www.w3.org/1999/xlink" xlink:title="posterior median eyes" id="ABBRID0EHQCI" xlink:type="simple">PME</abbrev>–<abbrev xmlns:xlink="http://www.w3.org/1999/xlink" xlink:title="posterior median eyes" id="ABBRID0ELQCI" xlink:type="simple">PME</abbrev> 0.28, <abbrev xmlns:xlink="http://www.w3.org/1999/xlink" xlink:title="posterior median eyes" id="ABBRID0EPQCI" xlink:type="simple">PME</abbrev>–<abbrev xmlns:xlink="http://www.w3.org/1999/xlink" xlink:title="posterior lateral eyes" id="ABBRID0ETQCI" xlink:type="simple">PLE</abbrev> 0.25, <abbrev xmlns:xlink="http://www.w3.org/1999/xlink" xlink:title="MOQ length" id="ABBRID0EXQCI" xlink:type="simple">MOQL</abbrev> 0.21, <abbrev xmlns:xlink="http://www.w3.org/1999/xlink" xlink:title="MOQ anterior width" id="ABBRID0E2QCI" xlink:type="simple">MOQA</abbrev> 0.28, <abbrev xmlns:xlink="http://www.w3.org/1999/xlink" xlink:title="MOQ posterior width" id="ABBRID0E6QCI" xlink:type="simple">MOQP</abbrev> 0.34, <abbrev xmlns:xlink="http://www.w3.org/1999/xlink" xlink:title="clypeal height" id="ABBRID0EDRCI" xlink:type="simple">CH</abbrev> 0.17. Sternum 0.88 long, 0.64 wide. <bold><italic>Measurements of legs</italic></bold>: I 4.73 (1.36, 1.81, 1.16, 0.99, 0.57), II 5.37 (1.64, 1.93, 1.31, 1.14, 0.66), III 4.32 (1.4, 1.50, 0.92, 0.5), IV 5.21 (1.73, 1.76, 1.14, 0.58). Leg formula: II-IV-I-III. Cheliceral furrow with one promarginal tooth. Colouration in ethanol as in males, but body slightly paler (Figs <xref ref-type="fig" rid="F19">19G</xref>, <xref ref-type="fig" rid="F20">20D–F</xref>).</p><p><bold><italic>Epigyne</italic></bold> (Fig. <xref ref-type="fig" rid="F19">19A–E</xref>). Epigynal field slightly wider than long; anterior and lateral margins not rebordered, posterior margin delimited; <abbrev xmlns:xlink="http://www.w3.org/1999/xlink" xlink:title="copulatory duct" id="ABBRID0E4RCI" xlink:type="simple">CD</abbrev> and R obscured through epigynal plate in ventral view. A small, located at antero-lateral part of epigynal plate, divided by anterior keel of <abbrev xmlns:xlink="http://www.w3.org/1999/xlink" xlink:title="median septum" id="ABBRID0EBSCI" xlink:type="simple">MS</abbrev>, represented by two C-shaped depressions; the two depressions separated by ~ five diameters. <abbrev xmlns:xlink="http://www.w3.org/1999/xlink" xlink:title="median septum" id="ABBRID0EFSCI" xlink:type="simple">MS</abbrev> more or less U-shaped, or vase-shaped, broad; anterior keel slightly narrowed, ~ 2/5 epigyne width, with distinct edges and delimited to A; medial stem slightly widened, ~ 1/2 epigyne width; posterior base nearly as wide as anterior keel; both middle stem and posterior base with indistinct lateral <abbrev xmlns:xlink="http://www.w3.org/1999/xlink" xlink:title="rim of median septum" id="ABBRID0EJSCI" xlink:type="simple">rMS</abbrev> alongside with <abbrev xmlns:xlink="http://www.w3.org/1999/xlink" xlink:title="rim of sclerotised epigynal fold" id="ABBRID0ENSCI" xlink:type="simple">rSEF</abbrev>. <abbrev xmlns:xlink="http://www.w3.org/1999/xlink" xlink:title="sclerotised epigynal fold" id="ABBRID0ERSCI" xlink:type="simple">SEF</abbrev> shaped like a pair of parentheses; anteriorly distinctly widened, forming axe-shaped <abbrev xmlns:xlink="http://www.w3.org/1999/xlink" xlink:title="epigynal tooth" id="ABBRID0EVSCI" xlink:type="simple">ET</abbrev>; midsection narrowed, with distinct edges and delimited to A; posteriorly widened, <abbrev xmlns:xlink="http://www.w3.org/1999/xlink" xlink:title="rim of sclerotised epigynal fold" id="ABBRID0EZSCI" xlink:type="simple">rSEF</abbrev> not distinct and alongside with <abbrev xmlns:xlink="http://www.w3.org/1999/xlink" xlink:title="rim of median septum" id="ABBRID0E4SCI" xlink:type="simple">rMS</abbrev>. <abbrev xmlns:xlink="http://www.w3.org/1999/xlink" xlink:title="copulatory opening" id="ABBRID0EBTCI" xlink:type="simple">CO</abbrev> indistinct, located at antero-lateral borders of <abbrev xmlns:xlink="http://www.w3.org/1999/xlink" xlink:title="median septum" id="ABBRID0EFTCI" xlink:type="simple">MS</abbrev>, leading to <abbrev xmlns:xlink="http://www.w3.org/1999/xlink" xlink:title="copulatory duct" id="ABBRID0EJTCI" xlink:type="simple">CD</abbrev> which looped to connect with R. <abbrev xmlns:xlink="http://www.w3.org/1999/xlink" xlink:title="copulatory duct" id="ABBRID0ENTCI" xlink:type="simple">CD</abbrev> relatively short, ~ 1/4 epigyne length, with a course forming one loop before entering R. R close together, oval, ~ 1.2 × longer than wide, ~ 1/2 epigyne length and 1/3 epigyne width; receptacular surface hyaline and smooth, inside pigmented, sclerotised and granular. <abbrev xmlns:xlink="http://www.w3.org/1999/xlink" xlink:title="glandular mound" id="ABBRID0ERTCI" xlink:type="simple">GM</abbrev> distinctly small, slightly protruding, papilliform, located at the antero-lateral surfaces of R. <abbrev xmlns:xlink="http://www.w3.org/1999/xlink" xlink:title="fertilisation duct" id="ABBRID0EVTCI" xlink:type="simple">FD</abbrev> membranous and acicular, moderately long, ~ 2/5 of R length, originating from the posterior surface of R, directing antero-laterally.</p></tp:treatment-sec><tp:treatment-sec sec-type="distribution" id="SECID0EZTCI"><title>Distribution.</title><p>Known from the type locality in Hubei Province, China (Fig. <xref ref-type="fig" rid="F23">23B</xref>).</p></tp:treatment-sec><tp:treatment-sec><!--Section generated to contain objects referenced in tp:taxon-treatment.--><fig id="F1" position="float" orientation="portrait"><object-id xmlns:xlink="http://www.w3.org/1999/xlink" content-type="doi" xlink:type="simple">10.3897/zookeys.1240.149456.figure1</object-id><object-id xmlns:xlink="http://www.w3.org/1999/xlink" content-type="arpha" xlink:type="simple">DF8B867D-26B9-5015-A7EA-B5A8074B71F3</object-id><label>Figure 1.</label><caption><p>Sample collection locations for this project. Hubei Province <bold>1</bold> Jiugongshan National Nature Reserve <bold>2</bold> Hubei University of Science and Technology <bold>3</bold> Jiuling Mountain <bold>4</bold> Qizimei Mountain National Nature Reserve; Guizhou Province <bold>5</bold> Fanjingshan National Nature Reserve <bold>6</bold> Mayanghe National Nature Reserve <bold>7</bold> Xishui National Nature Reserve <bold>8</bold> Guiyang City, Kaiyang County <bold>9</bold> Guiyang City, Wudang District <bold>10</bold> Guiyang City, Yunyan District <bold>11</bold> Guiyang City, Huaxi District.</p></caption><graphic xmlns:xlink="http://www.w3.org/1999/xlink" xlink:href="zookeys-1240-327_article-149456__-g001.jpg" position="float" orientation="portrait" xlink:type="simple" id="oo_1348759.jpg"><uri content-type="original_file" xlink:type="simple">https://binary.pensoft.net/fig/1348759</uri></graphic></fig><fig id="F4" position="float" orientation="portrait"><object-id xmlns:xlink="http://www.w3.org/1999/xlink" content-type="doi" xlink:type="simple">10.3897/zookeys.1240.149456.figure4</object-id><object-id xmlns:xlink="http://www.w3.org/1999/xlink" content-type="arpha" xlink:type="simple">F359B390-B587-5FD5-92A4-CDC7D28BA76B</object-id><label>Figure 4.</label><caption><p>Living specimens of some <tp:taxon-name><tp:taxon-name-part taxon-name-part-type="family">Philodromidae</tp:taxon-name-part></tp:taxon-name> species treated in this paper <bold>A, B</bold><italic><tp:taxon-name><tp:taxon-name-part taxon-name-part-type="genus" reg="Sinodromus">Sinodromus</tp:taxon-name-part><tp:taxon-name-part taxon-name-part-type="species" reg="lanyue">lanyue</tp:taxon-name-part></tp:taxon-name></italic> sp. nov. (♂♀) <bold>C, D</bold><italic><tp:taxon-name><tp:taxon-name-part taxon-name-part-type="genus" reg="Tibellus">Tibellus</tp:taxon-name-part><tp:taxon-name-part taxon-name-part-type="species" reg="japonicus">japonicus</tp:taxon-name-part></tp:taxon-name></italic> (♂♀). Photographs by Q. Lu (Shenzhen).</p></caption><graphic xmlns:xlink="http://www.w3.org/1999/xlink" xlink:href="zookeys-1240-327_article-149456__-g004.jpg" position="float" orientation="portrait" xlink:type="simple" id="oo_1348762.jpg"><uri content-type="original_file" xlink:type="simple">https://binary.pensoft.net/fig/1348762</uri></graphic></fig><fig id="F23" position="float" orientation="portrait"><object-id xmlns:xlink="http://www.w3.org/1999/xlink" content-type="doi" xlink:type="simple">10.3897/zookeys.1240.149456.figure23</object-id><object-id xmlns:xlink="http://www.w3.org/1999/xlink" content-type="arpha" xlink:type="simple">C89D364B-7F7B-53DB-941F-8CC0633E8B65</object-id><label>Figure 23.</label><caption><p>Distribution records of the philodromid species in Guizhou Province (<bold>A</bold>) and Hubei Province (<bold>B</bold>).</p></caption><graphic xmlns:xlink="http://www.w3.org/1999/xlink" xlink:href="zookeys-1240-327_article-149456__-g023.jpg" position="float" orientation="portrait" xlink:type="simple" id="oo_1348781.jpg"><uri content-type="original_file" xlink:type="simple">https://binary.pensoft.net/fig/1348781</uri></graphic></fig><table-wrap id="T1" position="float" orientation="portrait"><label>Table 1.</label><caption><p>Voucher specimen information.</p></caption><table id="TID0EVKAI" rules="all"><tbody><tr><th rowspan="1" colspan="1">Specimen code</th><th rowspan="1" colspan="1">Sex</th><th rowspan="1" colspan="1">Genus</th><th rowspan="1" colspan="1">Species</th><th rowspan="1" colspan="1"><abbrev xmlns:xlink="http://www.w3.org/1999/xlink" xlink:title="cytochrome c oxidase subunit I" id="ABBRID0EZHAE" xlink:type="simple">COI</abbrev> GenBank accession no.</th><th rowspan="1" colspan="1">Sequence length</th></tr><tr><td rowspan="1" colspan="1">YHGY452</td><td rowspan="1" colspan="1">♂</td><td rowspan="1" colspan="1">
                  <italic>
                    <tp:taxon-name><tp:taxon-name-part taxon-name-part-type="genus" reg="Philodromus">Philodromus</tp:taxon-name-part></tp:taxon-name>
                  </italic>
                </td><td rowspan="1" colspan="1">
                  <italic>
                    <tp:taxon-name><tp:taxon-name-part taxon-name-part-type="genus" reg="Philodromus">P.</tp:taxon-name-part><tp:taxon-name-part taxon-name-part-type="species" reg="auricomus">auricomus</tp:taxon-name-part></tp:taxon-name>
                  </italic>
                </td><td rowspan="1" colspan="1" style="color: #396ba6">
                  <ext-link xmlns:xlink="http://www.w3.org/1999/xlink" ext-link-type="gen" xlink:href="PV557367" xlink:type="simple">PV557367</ext-link>
                </td><td rowspan="1" colspan="1">632 bp</td></tr><tr><td rowspan="1" colspan="1">YHGY490</td><td rowspan="1" colspan="1">♀</td><td rowspan="1" colspan="1">
                  <italic>
                    <tp:taxon-name><tp:taxon-name-part taxon-name-part-type="genus" reg="Philodromus">Philodromus</tp:taxon-name-part></tp:taxon-name>
                  </italic>
                </td><td rowspan="1" colspan="1">
                  <italic>
                    <tp:taxon-name><tp:taxon-name-part taxon-name-part-type="genus" reg="Philodromus">P.</tp:taxon-name-part><tp:taxon-name-part taxon-name-part-type="species" reg="auricomus">auricomus</tp:taxon-name-part></tp:taxon-name>
                  </italic>
                </td><td rowspan="1" colspan="1" style="color: #396ba6">
                  <ext-link xmlns:xlink="http://www.w3.org/1999/xlink" ext-link-type="gen" xlink:href="PV557368" xlink:type="simple">PV557368</ext-link>
                </td><td rowspan="1" colspan="1">632 bp</td></tr><tr><td rowspan="1" colspan="1">MYHPHI001</td><td rowspan="1" colspan="1">♀</td><td rowspan="1" colspan="1">
                  <italic>
                    <tp:taxon-name><tp:taxon-name-part taxon-name-part-type="genus" reg="Philodromus">Philodromus</tp:taxon-name-part></tp:taxon-name>
                  </italic>
                </td><td rowspan="1" colspan="1">
                  <italic>
                    <tp:taxon-name><tp:taxon-name-part taxon-name-part-type="genus" reg="Philodromus">P.</tp:taxon-name-part><tp:taxon-name-part taxon-name-part-type="species" reg="guiyang">guiyang</tp:taxon-name-part></tp:taxon-name>
                  </italic>
                </td><td rowspan="1" colspan="1" style="color: #396ba6">
                  <ext-link xmlns:xlink="http://www.w3.org/1999/xlink" ext-link-type="gen" xlink:href="PV557358" xlink:type="simple">PV557358</ext-link>
                </td><td rowspan="1" colspan="1">632 bp</td></tr><tr><td rowspan="1" colspan="1">YHGY213</td><td rowspan="1" colspan="1">♂</td><td rowspan="1" colspan="1">
                  <italic>
                    <tp:taxon-name><tp:taxon-name-part taxon-name-part-type="genus" reg="Philodromus">Philodromus</tp:taxon-name-part></tp:taxon-name>
                  </italic>
                </td><td rowspan="1" colspan="1">
                  <italic>
                    <tp:taxon-name><tp:taxon-name-part taxon-name-part-type="genus" reg="Philodromus">P.</tp:taxon-name-part><tp:taxon-name-part taxon-name-part-type="species" reg="guiyang">guiyang</tp:taxon-name-part></tp:taxon-name>
                  </italic>
                </td><td rowspan="1" colspan="1" style="color: #396ba6">
                  <ext-link xmlns:xlink="http://www.w3.org/1999/xlink" ext-link-type="gen" xlink:href="PV557360" xlink:type="simple">PV557360</ext-link>
                </td><td rowspan="1" colspan="1">632 bp</td></tr><tr><td rowspan="1" colspan="1">YHGY253</td><td rowspan="1" colspan="1">♀</td><td rowspan="1" colspan="1">
                  <italic>
                    <tp:taxon-name><tp:taxon-name-part taxon-name-part-type="genus" reg="Philodromus">Philodromus</tp:taxon-name-part></tp:taxon-name>
                  </italic>
                </td><td rowspan="1" colspan="1">
                  <italic>
                    <tp:taxon-name><tp:taxon-name-part taxon-name-part-type="genus" reg="Philodromus">P.</tp:taxon-name-part><tp:taxon-name-part taxon-name-part-type="species" reg="subaureolus">subaureolus</tp:taxon-name-part></tp:taxon-name>
                  </italic>
                </td><td rowspan="1" colspan="1" style="color: #396ba6">
                  <ext-link xmlns:xlink="http://www.w3.org/1999/xlink" ext-link-type="gen" xlink:href="PV557361" xlink:type="simple">PV557361</ext-link>
                </td><td rowspan="1" colspan="1">632 bp</td></tr><tr><td rowspan="1" colspan="1">YHGY254</td><td rowspan="1" colspan="1">♂</td><td rowspan="1" colspan="1">
                  <italic>
                    <tp:taxon-name><tp:taxon-name-part taxon-name-part-type="genus" reg="Philodromus">Philodromus</tp:taxon-name-part></tp:taxon-name>
                  </italic>
                </td><td rowspan="1" colspan="1">
                  <italic>
                    <tp:taxon-name><tp:taxon-name-part taxon-name-part-type="genus" reg="Philodromus">P.</tp:taxon-name-part><tp:taxon-name-part taxon-name-part-type="species" reg="subaureolus">subaureolus</tp:taxon-name-part></tp:taxon-name>
                  </italic>
                </td><td rowspan="1" colspan="1" style="color: #396ba6">
                  <ext-link xmlns:xlink="http://www.w3.org/1999/xlink" ext-link-type="gen" xlink:href="PV557362" xlink:type="simple">PV557362</ext-link>
                </td><td rowspan="1" colspan="1">632 bp</td></tr><tr><td rowspan="1" colspan="1">YHGY325</td><td rowspan="1" colspan="1">♀</td><td rowspan="1" colspan="1">
                  <italic>
                    <tp:taxon-name><tp:taxon-name-part taxon-name-part-type="genus" reg="Philodromus">Philodromus</tp:taxon-name-part></tp:taxon-name>
                  </italic>
                </td><td rowspan="1" colspan="1">
                  <italic>
                    <tp:taxon-name><tp:taxon-name-part taxon-name-part-type="genus" reg="Philodromus">P.</tp:taxon-name-part><tp:taxon-name-part taxon-name-part-type="species" reg="paiki">paiki</tp:taxon-name-part></tp:taxon-name>
                  </italic>
                </td><td rowspan="1" colspan="1" style="color: #396ba6">
                  <ext-link xmlns:xlink="http://www.w3.org/1999/xlink" ext-link-type="gen" xlink:href="PV557366" xlink:type="simple">PV557366</ext-link>
                </td><td rowspan="1" colspan="1">632 bp</td></tr><tr><td rowspan="1" colspan="1">YHPHI005</td><td rowspan="1" colspan="1">♂</td><td rowspan="1" colspan="1">
                  <italic>
                    <tp:taxon-name><tp:taxon-name-part taxon-name-part-type="genus" reg="Philodromus">Philodromus</tp:taxon-name-part></tp:taxon-name>
                  </italic>
                </td><td rowspan="1" colspan="1">
                  <italic>
                    <tp:taxon-name><tp:taxon-name-part taxon-name-part-type="genus" reg="Philodromus">P.</tp:taxon-name-part><tp:taxon-name-part taxon-name-part-type="species" reg="paiki">paiki</tp:taxon-name-part></tp:taxon-name>
                  </italic>
                </td><td rowspan="1" colspan="1" style="color: #396ba6">
                  <ext-link xmlns:xlink="http://www.w3.org/1999/xlink" ext-link-type="gen" xlink:href="PV557371" xlink:type="simple">PV557371</ext-link>
                </td><td rowspan="1" colspan="1">632 bp</td></tr><tr><td rowspan="1" colspan="1">YHGY304</td><td rowspan="1" colspan="1">♀</td><td rowspan="1" colspan="1">
                  <italic>
                    <tp:taxon-name><tp:taxon-name-part taxon-name-part-type="genus" reg="Philodromus">Philodromus</tp:taxon-name-part></tp:taxon-name>
                  </italic>
                </td><td rowspan="1" colspan="1">
                  <italic>
                    <tp:taxon-name><tp:taxon-name-part taxon-name-part-type="genus" reg="Philodromus">P.</tp:taxon-name-part><tp:taxon-name-part taxon-name-part-type="species" reg="rufus">rufus</tp:taxon-name-part></tp:taxon-name>
                  </italic>
                </td><td rowspan="1" colspan="1" style="color: #396ba6">
                  <ext-link xmlns:xlink="http://www.w3.org/1999/xlink" ext-link-type="gen" xlink:href="PV557365" xlink:type="simple">PV557365</ext-link>
                </td><td rowspan="1" colspan="1">632 bp</td></tr><tr><td rowspan="1" colspan="1">YHGY510</td><td rowspan="1" colspan="1">♂</td><td rowspan="1" colspan="1">
                  <italic>
                    <tp:taxon-name><tp:taxon-name-part taxon-name-part-type="genus" reg="Philodromus">Philodromus</tp:taxon-name-part></tp:taxon-name>
                  </italic>
                </td><td rowspan="1" colspan="1">
                  <italic>
                    <tp:taxon-name><tp:taxon-name-part taxon-name-part-type="genus" reg="Philodromus">P.</tp:taxon-name-part><tp:taxon-name-part taxon-name-part-type="species" reg="rufus">rufus</tp:taxon-name-part></tp:taxon-name>
                  </italic>
                </td><td rowspan="1" colspan="1" style="color: #396ba6">
                  <ext-link xmlns:xlink="http://www.w3.org/1999/xlink" ext-link-type="gen" xlink:href="PV557369" xlink:type="simple">PV557369</ext-link>
                </td><td rowspan="1" colspan="1">632 bp</td></tr><tr><td rowspan="1" colspan="1">YHGY511</td><td rowspan="1" colspan="1">♀</td><td rowspan="1" colspan="1">
                  <italic>
                    <tp:taxon-name><tp:taxon-name-part taxon-name-part-type="genus" reg="Philodromus">Philodromus</tp:taxon-name-part></tp:taxon-name>
                  </italic>
                </td><td rowspan="1" colspan="1">
                  <italic>
                    <tp:taxon-name><tp:taxon-name-part taxon-name-part-type="genus" reg="Philodromus">P.</tp:taxon-name-part><tp:taxon-name-part taxon-name-part-type="species" reg="rufus">rufus</tp:taxon-name-part></tp:taxon-name>
                  </italic>
                </td><td rowspan="1" colspan="1" style="color: #396ba6">
                  <ext-link xmlns:xlink="http://www.w3.org/1999/xlink" ext-link-type="gen" xlink:href="PV557370" xlink:type="simple">PV557370</ext-link>
                </td><td rowspan="1" colspan="1">632 bp</td></tr><tr><td rowspan="1" colspan="1">YHPHI008</td><td rowspan="1" colspan="1">♂</td><td rowspan="1" colspan="1">
                  <italic>
                    <tp:taxon-name><tp:taxon-name-part taxon-name-part-type="genus" reg="Sinodromus">Sinodromus</tp:taxon-name-part></tp:taxon-name>
                  </italic>
                </td><td rowspan="1" colspan="1"><italic><tp:taxon-name><tp:taxon-name-part taxon-name-part-type="genus" reg="Sinodromus">S.</tp:taxon-name-part><tp:taxon-name-part taxon-name-part-type="species" reg="lanyue">lanyue</tp:taxon-name-part></tp:taxon-name></italic> sp. nov.</td><td rowspan="1" colspan="1" style="color: #396ba6">
                  <ext-link xmlns:xlink="http://www.w3.org/1999/xlink" ext-link-type="gen" xlink:href="PV557372" xlink:type="simple">PV557372</ext-link>
                </td><td rowspan="1" colspan="1">632 bp</td></tr><tr><td rowspan="1" colspan="1">YHPHI009</td><td rowspan="1" colspan="1">♀</td><td rowspan="1" colspan="1">
                  <italic>
                    <tp:taxon-name><tp:taxon-name-part taxon-name-part-type="genus" reg="Sinodromus">Sinodromus</tp:taxon-name-part></tp:taxon-name>
                  </italic>
                </td><td rowspan="1" colspan="1"><italic><tp:taxon-name><tp:taxon-name-part taxon-name-part-type="genus" reg="Sinodromus">S.</tp:taxon-name-part><tp:taxon-name-part taxon-name-part-type="species" reg="lanyue">lanyue</tp:taxon-name-part></tp:taxon-name></italic> sp. nov.</td><td rowspan="1" colspan="1" style="color: #396ba6">
                  <ext-link xmlns:xlink="http://www.w3.org/1999/xlink" ext-link-type="gen" xlink:href="PV557373" xlink:type="simple">PV557373</ext-link>
                </td><td rowspan="1" colspan="1">632 bp</td></tr><tr><td rowspan="1" colspan="1">YHGY301</td><td rowspan="1" colspan="1">♂</td><td rowspan="1" colspan="1">
                  <italic>
                    <tp:taxon-name><tp:taxon-name-part taxon-name-part-type="genus" reg="Tibellus">Tibellus</tp:taxon-name-part></tp:taxon-name>
                  </italic>
                </td><td rowspan="1" colspan="1">
                  <italic>
                    <tp:taxon-name><tp:taxon-name-part taxon-name-part-type="genus" reg="Tibellus">T.</tp:taxon-name-part><tp:taxon-name-part taxon-name-part-type="species" reg="japonicus">japonicus</tp:taxon-name-part></tp:taxon-name>
                  </italic>
                </td><td rowspan="1" colspan="1" style="color: #396ba6">
                  <ext-link xmlns:xlink="http://www.w3.org/1999/xlink" ext-link-type="gen" xlink:href="PV557363" xlink:type="simple">PV557363</ext-link>
                </td><td rowspan="1" colspan="1">632 bp</td></tr><tr><td rowspan="1" colspan="1">YHGY303</td><td rowspan="1" colspan="1">♀</td><td rowspan="1" colspan="1">
                  <italic>
                    <tp:taxon-name><tp:taxon-name-part taxon-name-part-type="genus" reg="Tibellus">Tibellus</tp:taxon-name-part></tp:taxon-name>
                  </italic>
                </td><td rowspan="1" colspan="1">
                  <italic>
                    <tp:taxon-name><tp:taxon-name-part taxon-name-part-type="genus" reg="Tibellus">T.</tp:taxon-name-part><tp:taxon-name-part taxon-name-part-type="species" reg="japonicus">japonicus</tp:taxon-name-part></tp:taxon-name>
                  </italic>
                </td><td rowspan="1" colspan="1" style="color: #396ba6">
                  <ext-link xmlns:xlink="http://www.w3.org/1999/xlink" ext-link-type="gen" xlink:href="PV557364" xlink:type="simple">PV557364</ext-link>
                </td><td rowspan="1" colspan="1">632 bp</td></tr><tr><td rowspan="1" colspan="1">YHGY014</td><td rowspan="1" colspan="1">♀</td><td rowspan="1" colspan="1">
                  <italic>
                    <tp:taxon-name><tp:taxon-name-part taxon-name-part-type="genus" reg="Tibellus">Tibellus</tp:taxon-name-part></tp:taxon-name>
                  </italic>
                </td><td rowspan="1" colspan="1">
                  <italic>
                    <tp:taxon-name><tp:taxon-name-part taxon-name-part-type="genus" reg="Tibellus">T.</tp:taxon-name-part><tp:taxon-name-part taxon-name-part-type="species" reg="japonicus">japonicus</tp:taxon-name-part></tp:taxon-name>
                  </italic>
                </td><td rowspan="1" colspan="1" style="color: #396ba6">
                  <ext-link xmlns:xlink="http://www.w3.org/1999/xlink" ext-link-type="gen" xlink:href="PV557359" xlink:type="simple">PV557359</ext-link>
                </td><td rowspan="1" colspan="1">632 bp</td></tr></tbody></table></table-wrap></tp:treatment-sec><ref-list><ref id="B55"><mixed-citation xmlns:xlink="http://www.w3.org/1999/xlink" xlink:type="simple"><person-group><name name-style="western"><surname>Wang</surname><given-names>ZJ</given-names></name><name name-style="western"><surname>Yao</surname><given-names>YB</given-names></name><name name-style="western"><surname>Tang</surname><given-names>ZY</given-names></name><name name-style="western"><surname>Li</surname><given-names>WH</given-names></name><name name-style="western"><surname>Liu</surname><given-names>KK</given-names></name><name name-style="western"><surname>Xu</surname><given-names>X</given-names></name></person-group> (<year>2024</year>) <article-title>A new genus, <italic><tp:taxon-name><tp:taxon-name-part taxon-name-part-type="genus">Sinodromus</tp:taxon-name-part></tp:taxon-name></italic> gen. nov., with two new species and the first description of the female of <italic><tp:taxon-name><tp:taxon-name-part taxon-name-part-type="genus">Philodromus</tp:taxon-name-part><tp:taxon-name-part taxon-name-part-type="species">guiyang</tp:taxon-name-part></tp:taxon-name></italic> Long &amp; Yu, 2022 (<tp:taxon-name><tp:taxon-name-part taxon-name-part-type="class">Arachnida</tp:taxon-name-part></tp:taxon-name>, <tp:taxon-name><tp:taxon-name-part taxon-name-part-type="order">Araneae</tp:taxon-name-part></tp:taxon-name>, <tp:taxon-name><tp:taxon-name-part taxon-name-part-type="family">Philodromidae</tp:taxon-name-part></tp:taxon-name>) from China.</article-title><source>ZooKeys</source><volume>296</volume>: <fpage>279</fpage>–<lpage>296</lpage>. <ext-link xlink:href="10.3897/zookeys.1221.137930" ext-link-type="doi" xlink:type="simple">https://doi.org/10.3897/zookeys.1221.137930</ext-link></mixed-citation></ref></ref-list></tp:taxon-treatment>
