# Supplementary material for: ﻿On small huntsman spiders (Araneae, Philodromidae) occurring in Guizhou and Hubei provinces, China
Source: Zookeys. 2025 Jun 9;1240:327–68. doi: 10.3897/zookeys.1240.149456 (PMC12171733; doi:10.3897/zookeys.1240.149456)
Supplement: XML Treatment for Tibellus [file zookeys.1240.149456-treatment9.xml]

<!DOCTYPE tp:taxon-treatment
  PUBLIC "-//TaxonX//DTD Taxonomic Treatment Publishing DTD v0 20100105//EN" "tax-treatment-NSO.dtd">
<tp:taxon-treatment xmlns:tp="http://www.plazi.org/taxpub"><tp:treatment-meta><kwd-group><label>Taxon classification</label><kwd>
                <named-content content-type="kingdom">Animalia</named-content>
              </kwd><kwd>
                <named-content content-type="order">Araneae</named-content>
              </kwd><kwd>
                <named-content content-type="family">Philodromidae</named-content>
              </kwd></kwd-group><mixed-citation publication-type="journal"><person-group><name><surname>Zhang</surname><given-names>Jianshuang</given-names></name><name><surname>Zhang</surname><given-names>Chengwen</given-names></name><name><surname>Zhong</surname><given-names>Yang</given-names></name></person-group><article-title>﻿On small huntsman spiders (<tp:taxon-name><tp:taxon-name-part taxon-name-part-type="order">Araneae</tp:taxon-name-part></tp:taxon-name>, <tp:taxon-name><tp:taxon-name-part taxon-name-part-type="family">Philodromidae</tp:taxon-name-part></tp:taxon-name>) occurring in Guizhou and Hubei provinces, China</article-title><source>Zookeys</source><day>09</day><month>06</month><year>2025</year><volume>1240</volume><fpage>327</fpage><lpage>368</lpage><pub-id pub-id-type="doi">10.3897/zookeys.1240.149456</pub-id></mixed-citation></tp:treatment-meta><tp:nomenclature><label>﻿Genus</label><tp:taxon-name>
              <object-id xmlns:xlink="http://www.w3.org/1999/xlink" content-type="arpha" xlink:type="simple">6BA9B40A-88D7-506F-AA92-6CD4C5DD202A</object-id>
              <tp:taxon-name-part taxon-name-part-type="genus" reg="Tibellus">Tibellus</tp:taxon-name-part>
            </tp:taxon-name><tp:taxon-authority>Simon, 1875</tp:taxon-authority></tp:nomenclature><tp:treatment-sec sec-type="type species" id="SECID0EDVCI"><title>Type species.</title><p><italic><tp:taxon-name><tp:taxon-name-part taxon-name-part-type="genus" reg="Aranea">Aranea</tp:taxon-name-part><tp:taxon-name-part taxon-name-part-type="species" reg="oblonga">oblonga</tp:taxon-name-part></tp:taxon-name></italic> Walckenaer, 1802 from North America, Europe, North Africa, Turkey, Israel, Caucasus, Russia (Europe to Far East), Kazakhstan, Iran, Central Asia, Mongolia, China, Korea, Japan.</p></tp:treatment-sec><tp:treatment-sec sec-type="diagnosis" id="SECID0EUVCI"><title>Diagnosis.</title><p>See <xref ref-type="bibr" rid="B52">Van den Berg and Dippenaar-Schoeman (1994)</xref> and <xref ref-type="bibr" rid="B18">Efimik (1999)</xref>.</p></tp:treatment-sec><tp:treatment-sec sec-type="comments" id="SECID0ECWCI"><title>Comments.</title><p>The genus has been widely considered as putatively monophyletic; it presents a distinct set of characters (<xref ref-type="bibr" rid="B52">Van den Berg and Dippenaar-Schoeman 1994</xref>; <xref ref-type="bibr" rid="B18">Efimik 1999</xref>; <xref ref-type="bibr" rid="B23">Jang et al. 2023</xref>), and its species composition is relatively stable (<xref ref-type="bibr" rid="B57">WSC 2025</xref>). However, some species have extraordinarily intraspecific morphological variation and low levels of interspecific variation, and together with the insufficiency of alpha taxonomic information (lacking high-quality illustrations, detailed descriptions, and molecular data), have hindered species recognition and has resulted in several wrong descriptions and misidentifications (<xref ref-type="bibr" rid="B18">Efimik 1999</xref>).</p></tp:treatment-sec><ref-list><ref id="B52"><mixed-citation xmlns:xlink="http://www.w3.org/1999/xlink" xlink:type="simple"><person-group><name name-style="western"><surname>Van den Berg</surname><given-names>A</given-names></name><name name-style="western"><surname>Dippenaar-Schoeman</surname><given-names>AS</given-names></name></person-group> (<year>1994</year>) <article-title>A revision of the Afrotropical species of the genus <italic><tp:taxon-name><tp:taxon-name-part taxon-name-part-type="genus">Tibellus</tp:taxon-name-part></tp:taxon-name></italic> Simon (<tp:taxon-name><tp:taxon-name-part taxon-name-part-type="order">Araneae</tp:taxon-name-part></tp:taxon-name>: <tp:taxon-name><tp:taxon-name-part taxon-name-part-type="family">Philodromidae</tp:taxon-name-part></tp:taxon-name>).</article-title><source>Koedoe</source><volume>37</volume>(<issue>1</issue>): <fpage>67</fpage>–<lpage>114</lpage>. <ext-link xlink:href="10.4102/koedoe.v37i1.327" ext-link-type="doi" xlink:type="simple">https://doi.org/10.4102/koedoe.v37i1.327</ext-link></mixed-citation></ref><ref id="B18"><mixed-citation xmlns:xlink="http://www.w3.org/1999/xlink" xlink:type="simple"><person-group><name name-style="western"><surname>Efimik</surname><given-names>VE</given-names></name></person-group> (<year>1999</year>) <article-title>A review of the spider genus <italic><tp:taxon-name><tp:taxon-name-part taxon-name-part-type="genus">Tibellus</tp:taxon-name-part></tp:taxon-name></italic> Simon, 1875 of the East Palearctic (<tp:taxon-name><tp:taxon-name-part taxon-name-part-type="order">Aranei</tp:taxon-name-part></tp:taxon-name>: <tp:taxon-name><tp:taxon-name-part taxon-name-part-type="family">Philodromidae</tp:taxon-name-part></tp:taxon-name>).</article-title><source><tp:taxon-name><tp:taxon-name-part taxon-name-part-type="phylum">Arthropoda</tp:taxon-name-part></tp:taxon-name> Selecta</source><volume>8</volume>: <fpage>103</fpage>–<lpage>124</lpage>.</mixed-citation></ref><ref id="B23"><mixed-citation xmlns:xlink="http://www.w3.org/1999/xlink" xlink:type="simple"><person-group><name name-style="western"><surname>Jang</surname><given-names>CM</given-names></name><name name-style="western"><surname>Lee</surname><given-names>SY</given-names></name><name name-style="western"><surname>Yoo</surname><given-names>JS</given-names></name><name name-style="western"><surname>Bae</surname><given-names>YS</given-names></name><name name-style="western"><surname>Kim</surname><given-names>ST</given-names></name></person-group> (<year>2023</year>) <article-title>Six new records of running crab spiders of the genus <italic><tp:taxon-name><tp:taxon-name-part taxon-name-part-type="genus">Tibellus</tp:taxon-name-part></tp:taxon-name></italic> with four new species (<tp:taxon-name><tp:taxon-name-part taxon-name-part-type="order">Araneae</tp:taxon-name-part></tp:taxon-name>: <tp:taxon-name><tp:taxon-name-part taxon-name-part-type="family">Philodromidae</tp:taxon-name-part></tp:taxon-name>) from Korea.</article-title><source>Animal Systematics, Evolution and Diversity</source><volume>39</volume>(<issue>4</issue>): <fpage>272</fpage>–<lpage>283</lpage>. <ext-link xlink:href="10.5635/ASED.2023.39.4.044" ext-link-type="doi" xlink:type="simple">https://doi.org/10.5635/ASED.2023.39.4.044</ext-link></mixed-citation></ref><ref id="B57"><mixed-citation xmlns:xlink="http://www.w3.org/1999/xlink" xlink:type="simple">WSC (<year>2025</year>) World Spider Catalog. Version 25.5. Natural History Museum Bern. <ext-link xlink:href="http://wsc.nmbe.ch" ext-link-type="uri" xlink:type="simple">http://wsc.nmbe.ch</ext-link> [accessed on 12 January 2025]</mixed-citation></ref></ref-list></tp:taxon-treatment>
